# Supplementary material for: Trypanosomatid Infections among Vertebrates of Chile: A Systematic Review
Source: Pathogens. 2020 Aug 16;9(8):661. doi: 10.3390/pathogens9080661 (PMC7460458; doi:10.3390/pathogens9080661)
Supplement: Supplementary file 1 [file pathogens-09-00661-s001.zip]

Archive with 1 entries (1 files):
- pathogens-887898-supplementary.xlsx
