# Supplementary material for: Trypanosomatid Infections among Vertebrates of Chile: A Systematic Review
Source: Pathogens. 2020 Aug 16;9(8):661. doi: 10.3390/pathogens9080661 (PMC7460458; doi:10.3390/pathogens9080661)
Supplement: Supplementary file 1 [file pathogens-09-00661-s001.zip › pathogens-887898-supplementary.xlsx]

## Sheet: S1_Native__mamm_tested
Table S1. Native mammals tested for Trypanosoma cruzi in Chile.
ORDER/Species	Region(s)	Positive/	Assay type	Reference
		total tested (%)	(sample type)
DIDELPHIMORPHIA
Elegant fat-tailed opossum	AT/CO/VA/ME	0/15	OM, XD	[29]
(Thylamys elegans)	CO	0/4	XD, IHA	[30]
	CO	6/13 (46.2)	cPCR+SB (blood)	[17,31]
	CO	8/28 (28.6)a	cPCR (blood)	[32]
	CO	2/4 (50.0)a	cPCR (blood)	[33]
	CO/VA/ME	6/14 (42.9)b	cPCR (blood)	[14,34]
ARTIODACTYLA
Llama	AP/TA	0/182	IHA	[36,39]
(Lama glama)c	AN	0/37	IHA	[37,39]
	AP	1/136 (0.7)	IHA	[38]
Guanaco	AP/MA	0/NK	cPCR (blood)	[21]
Lama guanicoe
Alpaca	AP	49/439 (11.2)	IHA	[16]
(Vicugna pacos)c	AP	29/2011 (1.4)	IHA	[38]
CARNIVORA
Culpeo fox	AT/VA/ME	7/533 (1.3)b	OM, XD	[15,29,40-43]
(Lycalopex culpaeus)	CO	0/1	IHA	[44]
South American gray fox	AP/TA/AN/AT/VA/ME/OH	3/78 (3.8)b	XD	[15,29,40-43]
(Lycalopex griseus)	CO	0/2	IHA	[44]
Molina’s hog-nosed skunk	ME	0/3	OM, XD	[29]
(Conepatus chinga)
CHIROPTERA
Common vampire bat	AT	6/17 (35.3)	Real-time PCR (tissue)	[45]
(Desmodus rotundus)
Big-eared brown bat	AT	0/51	OM, XD	[29]
(Histiotus macrotus)
Small big-eared brown bat	CO	4/8 (50.0)	Real-time PCR	[45]
(Histiotus montanus)			(anal swab/feces)
Red bat	VA	0/1	OM, XD	[29]
(Lasiurus borealis)
Hoary bat	CO/ME	0/3	OM, XD	[29]
(Lasiurus cinereus)
Chilean myotis	AT/CO/VA	0/42	OM, XD	[29]
(Myotis chiloensis)	CO	0/2	Real-time PCR (feces)	[45]
Brazilian free-tailed bat	AT/ME	0/71	OM, XD	[29]
(Tadarida brasiliensis)
RODENTIA
Bennett’s chinchilla-rat	AT/VA/ME	0/43	OM, XD	[29]
(Abrocoma bennetti)	CO	4/11 (36.4)	XD, IHA	[30]
	ME	0/2	hnPCR (blood)	[48]
	CO	3/7 (42.9)	cPCR (blood)	[51]
	CO	4/12 (33.3)a	cPCR (blood)	[33]
	CO	2/9 (22.2)	cPCR (blood)	[14,34]
Andean akodont	ME	0/39	OM	[29]
(Abrothrix andinus)
Long-haired grass mouse	NK	0/2	OM	[29]
(Abrothrix longipilis)	CO	0/1	XD, IHA	[30]
	CO	0/1	IHA	[44]
	CO/ME	2/21 (9.5)	cPCR (blood)	[14,34]
Olive grass mouse	AT	0/5	OM	[29]
(Abrothrix olivaceus)	CO	0/4	IHA	[30]
	CO	31/44 (71.0)	cPCR+SB (blood)	[17,29]
	ME	0/2	hnPCR (blood)	[48]
	CO	20/32 (62.5)	cPCR (blood)	[51]
	CO	36/89 (40.5)a	cPCR (blood)	[33]
	CO/VA/ME	16/41 (39.0)	cPCR (blood)	[14,34]
	CO	15/45 (33.3)a	cPCR (blood)	[57]
Long-tailed chinchilla	CO	7/35 (20.0)	XD, IHA	[30]
(Chinchilla lanigera)	CO	8/20 (40.0)	XD, IHA	[44]
Tamarugal tucotuco	AP	0/10	OM, XD	[29]
(Ctenomys fulvus)
Patagonian chinchilla mouse	ME	0/2	OM	[29]
(Euneomys chinchilloides)
Southern viscacha	AP/CO	0/6	OM, XD	[29]
(Lagidium viscacia)
Degu	AT/CO/ME	9/412 (2.2)b	OM, XD, IHA	[15,29,40-43]
(Octodon degus)	CO	5/60 (8.3)	XD, IHA	[30]
	CO	3/14 (21.4)	IHA	[44]
	CO	28/46 (61.0)	cPCR+SB (blood)	[17,34]
	CO	8/35 (22.9)a	XD-cPCR	[46,47,49]
	ME	8/60 (13.3)	hnPCR (blood)	[48]
	CO	38/96 (39.6)	cPCR (blood)	[32]
	CO	68/140 (48.6)	cPCR (blood)	[50]
	CO	69/98 (70.4)	cPCR (blood)	[51]
	CO	106/262 (40.5)	cPCR (blood)	[53,54]
	CO	170/460 (37.0)ab	cPCR (blood)	[33,52]
	CO	40/57 (70.2)	cPCR (blood)	[55]
	CO	2/4 (50.0)	qPCR (blood)	[56]
	CO	107/273 (40.2)a	cPCR (blood)	[57]
Moon-toothed degu	CO	0/1	IHA	[44]
(Octodon lunatus)
Degu and moon-toothed degu	CO/VA/ME	89/356 (25.0)	cPCR (blood)	[14,34]
(O. degus and O. lunatus)
Long-tailed rice mouse	ME	0/11	OM	[29]
(Oligoryzomys longicaudatus)	CO	0/1	XD	[30]
	CO	1/2 (50)a	cPCR (blood)	[33]
	CO/VA/ME	8/45 (17.8)	cPCR (blood)	[14,34]
Darwin’s leaf-eared mouse	AP/CO/VA/ME	0/59	OM, XD	[29]
(Phyllotis darwini)	CO	1/10 (10.0)	XD, IHA	[30]
	CO	5/62 (8.1)	IHA	[44]
	CO	31/55 (56.0)	cPCR+SB (blood)	[17,31]
	ME	1/4 (25.0)	hnPCR (blood)	[48]
	CO	38/117 (32.5)	cPCR (blood)	[32]
	CO	63/103 (61.2)	cPCR (blood)	[51]
	CO	76/210 (36.2)	cPCR (blood)	[53,54]
	CO	129/379 (34.0)a	cPCR (blood)	[33]
	CO	6/6 (100)	qPCR (blood)	[58]
	CO/VA/ME	73/187 (39.0)	cPCR (blood)	[14,34]
	CO	81/221 (36.7)a	cPCR (blood)	[57]
Coruro	AT/VA	0/65	OM, XD	[29]
(Spalacopus cyanus)
Abbreviations: Regions AP (Arica y Parinacota), TA (Tarapacá), AN (Antofagasta), AT (Atacama), CO (Coquimbo), VA (Valparaíso), ME (Metropolitana), OH (O’Higgins), MA (Magallanes); NK (not known); OM (optical microscopy); XD (xenodiagnosis); IHA (indirect hemagglutination); cPCR (conventional polymerase chain reaction); cPCR+SB (cPCR and Southern blot); hnPCR (hemi-nested PCR); qPCR (quantitative …

## Sheet: S2_Alien_mamm_tested
Table S2. Alien mammals tested for Trypanosoma cruzi in Chile.
ORDER/Species	Region(s)	Positive/	Assay type	Reference
		total tested (%)	(sample type)
ARTIODACTYLA
Cattle	NK	0/2	XD	[42]
(Bos taurus)	ME	0/2	XD	[58]
	CO	0/1	IHA	[16,61,65]
	CO	27/202 (13.4)	IHA	[66]
Goat	AT	0/82	OM, XD	[29]
(Capra hircus)	AP/TA/AN/AT/CO/VA/ME/OH	1/233 (0.4)a	XD	[15,42,43]
	CO	0/2	XD	[67]
	NK	0/3	XD	[68]
	CO	32/180 (17.8)	IHA	[69]
	CO	25/265 (9.4)a	IHA	[16,59,61,65]
	AP/TA	0/45a	IHA	[16,36,39,65]
	AN	7/98 (7.1)a	IHA	[16,37,39,65]
	AT	7/100 (7.0)a	IHA	[16,60,65]
	VA	0/52a	IHA	[16,62,65]
	ME	2/11 (18.2)a	IHA	[16,63,65]
	OH	1/26 (3.9)a	IHA	[16,64,65]
	CO	11/316 (3.5)	IHA	[70]
	ME	55/841 (6.5)	IIF	[71]
	CO	21/42 (50.0)	cPCR+SB (blood)	[17,31]
	CO	35/100 (35.0)	IIF, XD-cPCR	[72]
Sheep	AP/TA/AN/AT/CO/VA/ME/OH	0/99	XD	[42]
(Ovis aries)	CO	2/42 (4.8)a	IHA	[16,59,61,65]
	AP/TA	7/161 (4.4)a	IHA	[16,36,39,65]
	AN	4/147 (2.7)a	IHA	[16,37,39,65]
	AT	3/16 (18.8)a	IHA	[16,60,65]
	VA	1/33 (3.0)a	IHA	[16,62,65]
	ME	0/1	IHA	[16,63,65]
	OH	4/25 (16.0)a	IHA	[16,64,65]
Domestic pig	AN/AT/VA/ME	0/143a	XD	[42,68]
(Sus scrofa)	ME	0/2	XD	[58]
	AT	0/2	IHA	[60]
	CO	0/8	IHA	[61]
	VA	0/2	IHA	[62]
	NK	0/NK	IHA	[16,65]
CARNIVORA
Dog	AT	16/46 (34.8)a	OM, XD	[73,74,76]
(Canis lupus familiaris)	AN/AT/ME	37/184 (20.1)	OM, XD	[75,77]
	ME	2/29 (6.9)	XD	[78]
	AT	2/13 (15.4)	XD	[29]
	ME	24/1026 (2.3)	XD	[79]
	AT	23/104 (22.1)	XD	[80]
	AP/TA/AN/AT/CO/VA/ME/OH	318/3591 (8.9)a	XD	[15,40-43]
	CO	1/15 (6.7)	XD	[67]
	OH	0/25	XD	[81]
	ME	2/98 (2.0)	XD	[58]
	ME	8/86 (9.3)	XD	[82]
	AN/AT/VA/ME	45/1101 (4.1)	XD	[68]
	CO	44/304 (14.5)a	IHA	[16,59,61,65]
	AP/TA	4/203 (2.0)a	IHA	[16,36,39,65]
	AN	4/65 (6.2)a	IHA, IIF	[16,37,39,65,84]
	AT	8/73 (11.0)a	IHA	[16,60,65,83]
	VA	7/374 (1.9)a	IHA	[16,62,65]
	ME	71/617 (11.5)a	IHA	[16,63,65]
	OH	14/540 (2.6)a	IHA	[16,64,65]
	CO	40/202 (19.8)	IHA	[66]
	CO	20/288 (6.9)	IHA	[70]
	NK	4/36 (11.1)	XD	[16]
	TA	3/29 (10.4)	ELISA	[85]
	VA	8/28 (28.6)	cPCR	[86]
	TA/CO	38/108 (35.2)	nPCR	[87]
	ME	19/111 (17.1)b	Real-time PCR (blood)	[19]
Domestic cat	AT	4/22 (18.2)a	OM, XD	[73,74,76]
(Felis catus)	AN/AT/ME	6/136 (4.5)a	OM, XD	[75,77]
	ME	1/8 (12.5)	XD	[78]
	AT	2/8 (25.0)	XD	[29]
	ME	8/595 (1.4)	XD	[79]
	AT	11/47 (23.4)	XD	[80]
	AP/TA/AN/AT/VA/ME/OH	217/1892 (11.5)a	XD	[15,40-43]
	CO	0/9	XD	[67]
	OH	0/10	XD	[81]
	ME	0/48	XD	[58]
	ME	1/27 (3.3)	XD	[82]
	AN/AT/VA/ME	11/522 (2.1)	XD	[68]
	CO	23/214 (10.8)a	IHA	[16,59,61,65]
	AP/TA	15/140 (10.7)a	IHA	[16,36,39,65]
	AN	1/32 (3.1)a	IHA	[16,37,39,65]
	AT	15/165 (9.1)a	IHA	[16,60,65,83]
	VA	2/197 (1.0)a	IHA	[16,62,65]
	ME	33/304 (10.9)a	IHA	[16,63,65]
	OH	2/93 (2.2)a	IHA	[16,64,65]
	NK	4/19 (21.1)	XD	[16]
LAGOMORPHA
European hare	CO/ME	0/2	OM, XD	[29]
(Lepus europaeus)c
Rabbit	AP/AT/ME	0/27	OM, XD	[29]
(Oryctolagus cuniculus)c	AP/TA/AN/AT/CO/VA/ME	2/209 (1.0)a	XD	[15,40-43]
	CO	0/2	XD	[67]
	CO	18/149 (12.1)a	IHA	[16,59,61,65]
	AP/TA	1/182 (0.6)a	IHA	[16,36,39,65]
	AN	7/145 (4.8)a	IHA	[16,37,39,65]
	AT	0/158a	IHA	[16,60,65,83]
	VA	0/15a	IHA	[16,62,65]
	ME	3/47 (6.4)a	IHA	[16,63,65]
	OH	0/8	IHA	[16,64,65]
	CO	22/58 (37.9)a	cPCR, hnPCR	[88]
PERISSODACTYLA
Ass	AT	0/17	XD	[29]
(Equus asinus)	NK	0/74	XD	[42]
	CO	0/1	XD	[67]
	AT	0/21	IHA	[60]
	AP/TA/AN	0/12	IHA	[37,39]
	CO	0/2	IHA	[61]
	VA	0/3	IHA	[62]
	ME	0/1a	IHA	[16,63,65]
	CO	18/101 (17.8)	IHA	[66]
Horse	NK	0/13	XD	[42]
(Equus caballus)	AT	0/10a	IHA	[16,60,65]
	CO	16/101 (15.8)	IHA	[66]
RODENTIA
Domestic guinea pig	NK	0/7a	XD	[40-42]
(Cavia porcellus)	NK	0/1	XD	[68]
	AT	0/7	IHA	[16,60,65]
	ME	0/2a	IHA	[16,63,65]
	AP/TA/AN	0/9	IHA	[39]
House mouse	AT/ME	0/37	OM, XD	[29]
(Mus musculus)c	CO	5/6 (83.3)	qPCR (blood)	[56]
Norway rat	AT/ME	0/4	OM	[29]
(Rattus norvegicus)c	CO/VA/ME	5/7 (71.4)a	cPCR (blood)	[14,34]
Black rat	AP/AT/ME	0/11	OM, XD	[29]
(Rattus rattus)c	ME	10/44 (22.7)	hnPCR (blood)	[48]
	CO	46/55 (83.6)	qPCR (blood)	[56]
	CO/VA/ME	14/30 (46.7)	cPCR (blood)	[14,34]
Abbreviations: Regions AP (Arica y Parinacota), TA (Tarapacá), AN (Antofagasta), AT (Atacama), CO (Coquimbo), VA (Valparaíso), ME (Metropolitana), OH (O’Higgins); NK (not known); OM (optical microscopy); XD (xenodiagnosis); IHA (indirect hemagglutination), IIF (indirect immunofluorescence), ELISA (enzyme-linked immunosorbent assay), cPCR (conventional polymerase chain reaction), cPCR+SB (cPCR and…

## Sheet: S3_Metadata
Database of references used in "Trypanosomatid infections among vertebrates of Chile: a systematic review"
Order
Mammals: Artiodactyla, Carnivora, Chiroptera, Didelphimorphia, Lagomorpha, Perissodactyla and Rodentia.
Birds: Apodiformes, Columbiformes and Passeriformes.
Fish: Carcharhiniformes.
Scientific name: according to The Taxonomy Database (https://www.ncbi.nlm.nih.gov/taxonomy) when available. To see other scientific names for the species, see the sheet "Synonimia of scientific names"
Common name: according to The Taxonomy Database (https://www.ncbi.nlm.nih.gov/taxonomy) when available.
Alien/native: according to "Inventario nacional de especies de Chile" (http://especies.mma.gob.cl/CNMWeb/Web/WebCiudadana/Default.aspx).
Region: according to Biblioteca del Congreso Nacionak de Chile (https://www.bcn.cl/siit/nuestropais/regiones).
Locality: according to the prospected localities named in the references, when available.
Coordinates: according to the coordinates described in the references, when available.
Year of sampling: according to the years when the samples where obtained, when available.
Total nº tested: total number of animals tested, when available. If the exact number was not available, the number was calculated with the data of number of infected animals and frequency of infection, when available.
n° positives: total number of infected animals, when available. If the exact number was not available, the number was calculated with the data of Total n° tested and frequency of infection (% positives), when available.
% positive: frequency of animal infected in relation to total number of infected animals, when available. If the exact frequency was not available was calculated using the n° positives and the total n° tested.
Diagnostic technique
Optical Mycroscopy: in thick drop blood or fresh blood.
Xenodiagnosis: includes classic xenodiagnosis (detection by means of the direct visualization by optical mycroscopy of parasite in faeces from triatomines), and xenodiagnosis+PCR (detection in triatomine's faeces by means of DNA amplification of parasite, with a PCR assay).
Serology: includes Indirect hemagglutination (IHA), Inmunofluorescence test (IIF) and ELISA.
PCR: includes Conventional PCR; Conventional PCR + southern blot; Heminested PCR; Nested PCR; PCR and sequencing; Quantitative PCR; real time PCR
Type of sample
Blood: includes blood films, blood filter papers, blood smears, blood in FTA cards and serum.
Faeces: obtained from triatomines used in xenodiagnosis
Other tissues: includes visceral organs, uropatagium and rectal swabs.
Trypanosomatid species: Leishmania spp, Trypanosoma avium, Trypanosoma cruzi, Trypanosoma humboldti, Trypanosoma lewisi, Trypanosoma sp. and non identified trypanosomatid.
Reference: acording to the number of the reference in the manuscript.
ND: no data available

## Sheet: S3_Database
Order	Scientific name	Common name	Alien / native	Region	Locality	Coordinates	Year of sampling	Total nº tested	n° positives	% positive	Diagnostic technique	Type of sample	Trypanosomatid species	Reference
Apodiformes	Sephanoides fernandensis	Juan Fernández firecrown	Native	Valparaíso	Robinson Crusoe Island, San Juan Bautista village y Plazoleta El Yunque	33°36.5'-78°50.5'W; 33°38.975'S-78°50.568'W	2010	17	0	0	PCR and sequencing	Blood	Trypanosoma avium	[23]
Apodiformes	Sephanoides sephaniodes	Green-Backed firecrown	Native	Valparaíso	Robinson Crusoe Island, San Juan Bautista village y Plazoleta El Yunque	33°36.5'-78°50.5'W; 33°38.975'S-78°50.568'W	2010	44	0	0	PCR and sequencing	Blood	Trypanosoma avium	[23]
Artiodactyla	Bos taurus	Cattle	Alien	ND	ND	ND	1939-1959	2	0	0	Xenodiagnosis	Faeces	Trypanosoma cruzi	[42]
Artiodactyla	Bos taurus	Cattle	Alien	Metropolitana	Colina	ND	1969	2	0	0	Xenodiagnosis	Faeces	Trypanosoma cruzi	[58]
Artiodactyla	Bos taurus	Cattle	Alien	Coquimbo	Coquimbo	ND	1982-1983	1	0	0	Indirect hemagglutination (IHA)	Blood	Trypanosoma cruzi	[61]
Artiodactyla	Bos taurus	Cattle	Alien	Coquimbo	Montepatria, Combarbala and Samo Alto (Río Hurtado) communes, Limarí province	ND	1980	202	27	13.4	Indirect hemagglutination (IHA)	Blood	Trypanosoma cruzi	[66]
Artiodactyla	Capra hircus	Goat	Alien	Arica y Parinacota to O'Higgins	ND	ND	1939-1980	233	1	0.4	Xenodiagnosis	Faeces	Trypanosoma cruzi	[15]
Artiodactyla	Capra hircus	Goat	Alien	Arica y Parinacota; Tarapacá	ND	ND	1982-1984	45	0	0	Indirect hemagglutination (IHA)	Blood	Trypanosoma cruzi	[16]
Artiodactyla	Capra hircus	Goat	Alien	Antofagasta	ND	ND	1982-1984	98	7	7.1	Indirect hemagglutination (IHA)	Blood	Trypanosoma cruzi	[16]
Artiodactyla	Capra hircus	Goat	Alien	Atacama	ND	ND	1982-1984	100	7	7	Indirect hemagglutination (IHA)	Blood	Trypanosoma cruzi	[16]
Artiodactyla	Capra hircus	Goat	Alien	Coquimbo	ND	ND	1982-1984	265	25	9.4	Indirect hemagglutination (IHA)	Blood	Trypanosoma cruzi	[16]
Artiodactyla	Capra hircus	Goat	Alien	Metropolitana	ND	ND	1982-1984	11	2	18.2	Indirect hemagglutination (IHA)	Blood	Trypanosoma cruzi	[16]
Artiodactyla	Capra hircus	Goat	Alien	Valparaíso	ND	ND	1982-1984	52	0	0	Indirect hemagglutination (IHA)	Blood	Trypanosoma cruzi	[16]
Artiodactyla	Capra hircus	Goat	Alien	O´Higgins	ND	ND	1982-1984	26	1	3.8	Indirect hemagglutination (IHA)	Blood	Trypanosoma cruzi	[16]
Artiodactyla	Capra hircus	Goat	Alien	Coquimbo	Las Chinchillas National Reserve. El Cobre ladera norte, El Grillo ladera norte, La escondida, La Mina	30°30´S, 71°06´W	ND	42	11	26.1905	Conventional PCR	Blood	Trypanosoma cruzi	[17]
Artiodactyla	Capra hircus	Goat	Alien	Coquimbo	Las Chinchillas National Reserve. El Cobre ladera norte, El Grillo ladera norte, La escondida, La Mina	30°30´S, 71°06´W	ND	42	15	35.7143	Conventional PCR -> southern blot	Blood	Trypanosoma cruzi	[17]
Artiodactyla	Capra hircus	Goat	Alien	Atacama, Coquimbo, Valparaíso, Metropolitan	Volcán, Altamira, Río Blanco, Celu y Rungue, Paihuano, Arica	ND	1944-1946	82	0	0	Xenodiagnosis, fresh blood or thick drop	Faeces/Blood	Trypanosoma cruzi	[29]
Artiodactyla	Capra hircus	Goat	Alien	Coquimbo	Las Chinchillas National Reserve. El Cobre ladera norte, El Grillo ladera norte, La escondida, La Mina	30°30´S, 71°06´W	1999-2000	42	21	50	Conventional PCR	Blood	Trypanosoma cruzi	[31]
Artiodactyla	Capra hircus	Goat	Alien	Arica y Parinacota; Tarapacá	ND	17°30'-21°25' S; 70°20'-68°40'W	1982-1983	40	0	0	Indirect hemagglutination (IHA)	Blood	Trypanosoma cruzi	[36]
Artiodactyla	Capra hircus	Goat	Alien	Arica y Parinacota; Tarapacá	Iquique	17°30'-21°25' S; 70°20'-68°40'W	1982-1983	5	0	0	Indirect hemagglutination (IHA)	Blood	Trypanosoma cruzi	[36]
Artiodactyla	Capra hircus	Goat	Alien	Antofagasta	Antofagasta	20°56'-26°S; 70°38'-67°W	1983	11	1	9.1	Indirect hemagglutination (IHA)	Blood	Trypanosoma cruzi	[37]
Artiodactyla	Capra hircus	Goat	Alien	Antofagasta	El Loa	20°56'-26°S; 70°38'-67°W	1983	81	6	7.4	Indirect hemagglutination (IHA)	Blood	Trypanosoma cruzi	[37]
Artiodactyla	Capra hircus	Goat	Alien	Antofagasta	Tocopilla	20°56'-26°S; 70°38'-67°W	1983	6	0	0	Indirect hemagglutination (IHA)	Blood	Trypanosoma cruzi	[37]
Artiodactyla	Capra hircus	Goat	Alien	Arica y Parinacota; Tarapacá	ND	ND	1982-1985	143	7	4.9	Indirect hemagglutination (IHA)	Blood	Trypanosoma cruzi	[39]
Artiodactyla	Capra hircus	Goat	Alien	ND	ND	ND	1939-1959	232	1	0.5	Xenodiagnosis	Faeces	Trypanosoma cruzi	[42]
Artiodactyla	Capra hircus	Goat	Alien	ND	ND	ND	1939-1969	233	1	0.4	Xenodiagnosis	Faeces	Trypanosoma cruzi	[43]
Artiodactyla	Capra hircus	Goat	Alien	Coquimbo	34 localities in Elqui, Limarí and Choapa provinces	29-32°S	1982	232	18	7.8	Indirect hemagglutination (IHA)	Blood	Trypanosoma cruzi	[59]
Artiodactyla	Capra hircus	Goat	Alien	Atacama	Chañaral	ND	1982-1983	8	0	0	Indirect hemagglutination (IHA)	Blood	Trypanosoma cruzi	[60]
Artiodactyla	Capra hircus	Goat	Alien	Atacama	Copiapó	ND	1982-1983	37	3	8.1	Indirect hemagglutination (IHA)	Blood	Trypanosoma cruzi	[60]
Artiodactyla	Capra hircus	Goat	Alien	Atacama	Huasco	ND	1982-1983	55	4	7.3	Indirect hemagglutination (IHA)	Blood	Trypanosoma cruzi	[60]
Artiodactyla	Capra hircus	Goat	Alien	Coquimbo	Choapa	ND	1982-1983	98	6	6.1	Indirect hemagglutination (IHA)	Blood	Trypanosoma cruzi	[61]
Artiodactyla	Capra hircus	Goat	Alien	Coquimbo	Elqui	29°-32°S; 69°50'-71°43'W	1982-1983	64	3	4.7	Indirect hemagglutination (IHA)	Blood	Trypanosoma cruzi	[61]
Artiodactyla	Capra hircus	Goat	Alien	Coquimbo	Limarí	ND	1982-1983	103	16	15.5	Indirect hemagglutination (IHA)	Blood	Trypanosoma cruzi	[61]
Artiodactyla	Capra hircus	Goat	Alien	Valparaíso	Los Andes	ND	1983	14	0	0	Indirect hemagglutination (IHA)	Blood	Trypanosoma cruzi	[62]
Artiodactyla	Capra hircus	Goat	Alien	Valparaíso	Petorca	ND	1983	11	0	0	Indirect hemagglutination (IHA)	Blood	Trypanosoma cruzi	[62]
Artiodactyla	Capra hircus	Goat	Alien	Valparaíso	San Felipe	ND	1983	27	0	0	Indirect hemagglutination (IHA)	Blood	Trypanosoma cruzi	[62]
Artiodactyla	Capra hircus	Goat	Alien	Valparaíso	Valparaíso	32°-33°55'S; 70°-71°50'W	1983	0	0	0	Indirect hemagglutination (IHA)	Blood	Trypanosoma cruzi	[62]
Artiodactyla	Capra hircus	Goat	Alien	Metropolitana	Cordillera province	30°-34°18'S; 69°50'-71°30'W	1982-1984	3	0	0	Indirect hemagglutination (IHA)	Blood	Trypanosoma cruzi	[63]
Artiodactyla	Capra hircus	Goat	Alien	Metropolitana	Chacabuco province	30°-34°18'S; 69°50'-71°30'W	1982-1984	7	1	14.3	Indirect hemagglutination (IHA)	Blood	Trypanosoma cruzi	[63]
Artiodactyla	Capra hircus	Goat	Alien	Metropolitana	Melipilla province	30°-34°18'S; 69°50'-71°30'W	1982-1984	1	1	100	Indirect hemagglutination (IHA)	Blood	Trypanosoma cruzi	[63]
Artiodactyla	Capra hircus	Goat	Alien	Metropolitana	Maipo province	30°-34°18'S; 69°50'-71°30'W	1982-1984	0	0	0	Indirect hemagglutination (IHA)	Blood	Trypanosoma cruzi	[63]
Artiodactyla	Capra hircus	Goat	Alien	Metropolitana	Santiago province	30°-34°18'S; 69°50'-71°30'W	1982-1984	0	0	0	Indirect hemagglutination (IHA)	Blood	Trypanosoma cruzi	[63]
Artiodactyla	Capra hircus	Goat	Alien	Metropolitana	Talagante province	30°-34°18'S; 69°50'-71°30'W	1982-1984	0	0	0	Indirect hemagglutination (IHA)	Blood	Trypanosoma cruzi	[63]
Artiodactyla	Capra hircus	Goat	Alien	O´Higgins	Cachapoal province	33°45'S, 70°05'W	1983	11	0	0	Indirect hemagglutination (IHA)	Blood	Trypanosoma cruzi	[64]
Artiodactyla	Capra hircus	Goat	Alien	O´Higgins	Cardenal Caro province	33°45'S, 70°05'W	1983	15	1	6.7	Indirect hemagglutination (IHA)	Blood	Trypanosoma cruzi	[64]
Artiodactyla	Capra hircus	Goat	Alien	O´Higgins	Colchagua province	33°45'S, 70°05'W	1983	0	0	0	Indirect hemagglutination (IHA)	Blood	Trypanosoma cruzi	[64]
Artiodactyla	Capra hircus	Goat	Alien	Arica y Parinacota; Tarapacá	Arica, Parinacota and Iquique provinces	ND	1982-1985	45	0	0	Indirect hemagglutination (IHA)	Blood	Trypanosoma cruzi	[65]
Artiodactyla	Capra hircus	Goat	Alien	Antofagasta	Tocopilla, Antofagasta and El Loa provinces	ND	1982-1985	98	7	7.1	Indirect hemagglutination (IHA)	Blood	Trypanosoma cruzi	[65]
Artiodactyla	Capra hircus	Goat	Alien	Atacama	Chañaral, Copiapó and Huasco provinces	ND	1982-1985	100	7	7	Indirect hemagglutination (IHA)	Blood	Trypanosoma cruzi	[65]
Artiodactyla	Capra hircus	Goat	Alien	Coquimbo	Elqui, Limarí and Choapa provinces	ND	1982-1985	265	25	9.4	Indirect hemagglutination (IHA)	Blood	Trypanosoma cruzi	[65]
Artiodactyla	Capra hircus	Goat	Alien	Metropolitana	Chacabuco, Santiago, Cordillera, Maipo and Talagante provinces	ND	1982-1985	11	2	18.2	Indirect hemagglutination (IHA)	Blood	Trypanosoma cruzi	[65]
Artiodactyla	Capra hircus	Goat	Alien	Valparaíso	Valparaíso, Quillota, Petorca and San Felipe provinces	ND	1982-1985	52	0	0	Indirect hemagglutination (IHA)	Blood	Trypanosoma cruzi	[65]
Artiodactyla	Capra hircus	Goat	Alien	O´Higgins	Cachapoal, Cardenal Caro and Colchagua provinces	ND	1982-1985	26	1	3.8	Indirect hemagglutination (IHA)	Blood	Trypanosoma cruzi	[65]
Artiodactyla	Capra hircus	Goat	Alien	Coquimbo	Vicuña and Paihuano communes	ND	1961?	2	0	0	Xenodiagnosis	Faeces	Trypanosoma cruzi	[67]
Artiodactyla	Capra hircus	Goat	Alien	Antofagasta, Atacama, Valparaíso, Metropolitan	ND	ND	1948-1971	3	0	0	Xenodiagnosis	Faeces	Trypanosoma cruzi	[68]
Artiodactyla	Capra hircus	Goat	Alien	Coquimbo	Combarbalá commune, Limarí province	ND	1980	76	9	11.8	Indirect hemagglutination (IHA)	Blood	Trypanosoma cruzi	[69]
Artiodactyla	Capra hircus	Goat	Alien	Coquimbo	Monte Patria commune, Limarí province	ND	1980	78	17	21.8	Indirect hemagglutination (IHA)	Blood	Trypanosoma cruzi	[69]
Artiodactyla	Capra hircus	Goat	Alien	Coquimbo	Samo Alto (Río Hurtado) commune, Limarí province	ND	1980	26	6	23.1	Indirect hemagglutination (IHA)	Blood	Trypanosoma cruzi	[69]
Artiodactyla	Capra hircus	Goat	Alien	Coquimbo	Choapa province; Illapel and Salamanca communes	ND	1982	316	11	3.5	Indirect hemagglutination (IHA)	Blood	Trypanosoma cruzi	[70]
Artiodactyla	Capra hircus	Goat	Alien	Metropolitana	Colina	ND	ND	38	15	39.5	ELISA	Blood	Trypanosoma cruzi	[71]
Artiodactyla	Capra hircus	Goat	Alien	Metropolitana	San José de Maipo	ND	ND	49	22	44.9	ELISA	Blood	Trypanosoma cruzi	[71]
Artiodactyla	Capra hircus	Goat	Alien	Metropolitana	Til Til	ND	ND	93	32	34.4	ELISA	Blood	Trypanosoma cruzi	[71]
Artiodactyla	Capra hircus	Goat	Alien	Metropolitana	Colina	ND	ND	85	15	17.6	Inmunofluorescence test (IIF)	Blood	Trypanosoma cruzi	[71]
Artiodactyla	Capra hircus	Goat	Alien	Metropolitana	San José de Maipo	ND	ND	245	16	6.5	Inmunofluorescence test (IIF)	Blood	Trypanosoma cruzi	[71]
Artiodactyla	Capra hircus	Goat	Alien	Metropolitana	Til Til	ND	ND	511	24	4.7	Inmunofluorescence test (IIF)	Blood	Trypanosoma cruzi	[71]
Artiodactyla	Capra hircus	Goat	Alien	Coquimbo	El Huacho, Pama, Chipel and El Parral, Combarbalá commune	ND	ND	100	35	35	Inmunofluorescence test (IIF)	Blood	Trypanosoma cruzi	[72]
Artiodactyla	Capra hircus	Goat	Alien	Coquimbo	El Huacho, Pama, Chipel and El Parral, Combarbalá commune	ND	ND	100	31	31	Xenodiagnosis -> PCR	Faeces	Trypanosoma cruzi	[72]
Artiodactyla	Lama glama	Llama	Native	Arica y Parinacota; Tarapacá	ND	17°30'-21°25' S; 70°20'-68°40'W	1982-1983	182	0	0	Indirect hemagglutination (IHA)	Blood	Trypanosoma cruzi	[36]
Artiodactyla	Lama glama	Llama	Native	Arica y Parinacota; Tarapacá	Iquique	17°30'-21°25' S; 70°20'-68°40'W	1982-1983	0	0	0	Indirect hemagglutination (IHA)	Blood	Trypanosoma cruzi	[36]
Artiodactyla	Lama glama	Llama	Native	Antofagasta	El Loa	20°56'-26°S; 70°38'-67°W	1983	27	0	0	Indirect hemagglutination (IHA)	Blood	Trypanosoma cruzi	[37]
Artiodactyla	Lama glama	Llama	Native	Antofagasta	Tocopilla	20°56'-26°S; 70°38'-67°W	1983	10	0	0	Indirect hemagglutination (IHA)	Blood	Trypanosoma cruzi	[37]
Artiodactyla	Lama glama	Llama	Native	Antofagasta	Antofagasta	20°56'-26°S; 70°38'-67°W	1983	0	0	0	Indirect hemagglutination (IHA)	Blood	Trypanosoma cruzi	[37]
Artiodactyla	Lama glama	Llama	Native	Arica y Parinacota; Tarapacá	ND	ND	1988-1990	136	1	0.7	Indirect hemagglutination (IHA)	Blood	Trypanosoma cruzi	[38]
Artiodactyla	Lama glama	Llama	Native	Arica y Parinacota; Tarapacá	ND	ND	1982-1985	219	0	0	Indirect hemagglutination (IHA)	Blood	Trypanosoma cruzi	[39]
Artiodactyla	Lama guanicoe	Guanaco	Native	Arica y Parinacota; Magallanes	Putre and Magallanes	ND	ND	ND	8	ND	Conventional PCR	Blood	Trypanosomatid	[21]
Artiodactyla	Ovis aries	Sheep	Alien	Arica y Parinacota; Tarapacá	ND	ND	1982-1984	161	7	4.3	Indirect hemagglutination (IHA)	Blood	Trypanosoma cruzi	[16]
Artiodactyla	Ovis aries	Sheep	Alien	Antofagasta	ND	ND	1982-1984	147	4	2.7	Indirect hemagglutination (IHA)	Blood	Trypanosoma cruzi	[16]
Artiodactyla	Ovis aries	Sheep	Alien	Atacama	ND	ND	1982-1984	16	3	18.8	Indirect hemagglutination (IHA)	Blood	Trypanosoma cruzi	[16]
Artiodactyla	Ovis aries	Sheep	Alien	Coquimbo	ND	ND	1982-1984	42	2	4.8	Indirect hemagglutination (IHA)	Blood	Trypanosoma cruzi	[16]
Artiodactyla	Ovis aries	Sheep	Alien	Metropolitana	ND	ND	1982-1984	1	0	0	Indirect hemagglutination (IHA)	Blood	Trypanosoma cruzi	[16]
Artiodactyla	Ovis aries	Sheep	Alien	Valparaíso	ND	ND	1982-1984	33	1	3	Indirect hemagglutination (IHA)	Blood	Trypanosoma cruzi	[16]
Artiodactyla	Ovis aries	Sheep	Alien	O´Higgins	ND	ND	1982-1984	25	4	16	Indirect hemagglutination (IHA)	Blood	Trypanosoma cruzi	[16]
Artiodactyla	Ovis aries	Sheep	Alien	Arica y Parinacota; Tarapacá	ND	17°30'-21°25' S; 70°20'-68°40'W	1982-1983	135	1	0.7	Indirect hemagglutination (IHA)	Blood	Trypanosoma cruzi	[36]
Artiodactyla	Ovis aries	Sheep	Alien	Arica y Parinacota; Tarapacá	Iquique	17°30'-21°25' S; 70°20'-68°40'W	1982-1983	26	6	23.1	Indirect hemagglutination (IHA)	Blood	Trypanosoma cruzi	[36]
Artiodactyla	Ovis aries	Sheep	Alien	Antofagasta	Antofagasta	20°56'-26°S; 70°38'-67°W	1983	1	0	0	Indirect hemagglutination (IHA)	Blood	Trypanosoma cruzi	[37]
Artiodactyla	Ovis aries	Sheep	Alien	Antofagasta	El Loa	20°56'-26°S; 70°38'-67°W	1983	146	4	2.7	Indirect hemagglutination (IHA)	Blood	Trypanosoma cruzi	[37]
Artiodactyla	Ovis aries	Sheep	Alien	Antofagasta	Tocopilla	20°56'-26°S; 70°38'-67°W	1983	0	0	0	Indirect hemagglutination (IHA)	Blood	Trypanosoma cruzi	[37]
Artiodactyla	Ovis aries	Sheep	Alien	Arica y Parinacota; Tarapacá	ND	ND	1982-1985	308	11	3.6	Indirect hemagglutination (IHA)	Blood	Trypanosoma cruzi	[39]
Artiodactyla	Ovis aries	Sheep	Alien	ND	ND	ND	1939-1959	99	0	0	Xenodiagnosis	Faeces	Trypanosoma cruzi	[42]
Artiodactyla	Ovis aries	Sheep	Alien	Coquimbo	34 localities in Elqui, Limarí and Choapa provinces	29-32°S	1982	42	2	4.8	Indirect hemagglutination (IHA)	Blood	Trypanosoma cruzi	[59]
Artiodactyla	Ovis aries	Sheep	Alien	Atacama	Copiapó	ND	1982-1983	14	2	14.3	Indirect hemagglutination (IHA)	Blood	Trypanosoma cruzi	[60]
Artiodactyla	Ovis aries	Sheep	Alien	Atacama	Huasco	ND	1982-1983	2	1	50	Indirect hemagglutination (IHA)	Blood	Trypanosoma cruzi	[60]
Artiodactyla	Ovis aries	Sheep	Alien	Atacama	Chañaral	ND	1982-1983	0	0	0	Indirect hemagglutination (IHA)	Blood	Trypanosoma cruzi	[60]
Artiodactyla	Ovis aries	Sheep	Alien	Coquimbo	Choapa	ND	1982-1983	42	2	4.8	Indirect hemagglutination (IHA)	Blood	Trypanosoma cruzi	[61]
Artiodactyla	Ovis aries	Sheep	Alien	Coquimbo	Elqui	29°-32°S; 69°50'-71°43'W	1982-1983	0	0	0	Indirect hemagglutination (IHA)	Blood	Trypanosoma cruzi	[61]
Artiodactyla	Ovis aries	Sheep	Alien	Coquimbo	Limarí	ND	1982-1983	0	0	0	Indirect hemagglutination (IHA)	Blood	Trypanosoma cruzi	[61]
Artiodactyla	Ovis aries	Sheep	Alien	Valparaíso	Los Andes	ND	1983	5	1	20	Indirect hemagglutination (IHA)	Blood	Trypanosoma cruzi	[62]
Artiodactyla	Ovis aries	Sheep	Alien	Valparaíso	Petorca	ND	1983	10	0	0	Indirect hemagglutination (IHA)	Blood	Trypanosoma cruzi	[62]
Artiodactyla	Ovis aries	Sheep	Alien	Valparaíso	San Felipe	ND	1983	8	0	0	Indirect hemagglutination (IHA)	Blood	Trypanosoma cruzi	[62]
Artiodactyla	Ovis aries	Sheep	Alien	Valparaíso	Valparaíso	32°-33°55'S; 70°-71°50'W	1983	10	0	0	Indirect hemagglutination (IHA)	Blood	Trypanosoma cruzi	[62]
Artiodactyla	Ovis aries	Sheep	Alien	Metropolitana	Chacabuco province	30°-34°18'S; 69°50'-71°30'W	ND	1	0	0	Indirect hemagglutination (IHA)	Blood	Trypanosoma cruzi	[63]
Artiodactyla	Ovis aries	Sheep	Alien	O´Higgins	Cachapoal province	33°45'S, 70°05'W	1983	6	2	33.3	Indirect hemagglutination (IHA)	Blood	Trypanosoma cruzi	[64]
Artiodactyla	Ovis aries	Sheep	Alien	O´Higgins	Cardenal Caro province	33°45'S, 70°05'W	1983	19	2	10.5	Indirect hemagglutination (IHA)	Blood	Trypanosoma cruzi	[64]
Artiodactyla	Ovis aries	Sheep	Alien	O´Higgins	Colchagua province	33°45'S, 70°05'W	1983	0	0	0	Indirect hemagglutination (IHA)	Blood	Trypanosoma cruzi	[64]
Artiodactyla	Ovis aries	Sheep	Alien	Arica y Parinacota; Tarapacá	Arica, Parinacota and Iquique provinces	ND	1982-1985	161	7	4.3	Indirect hemagglutination (IHA)	Blood	Trypanosoma cruzi	[65]
Artiodactyla	Ovis aries	Sheep	Alien	Antofagasta	Tocopilla, Antofagasta and El Loa provinces	ND	1982-1985	147	4	2.7	Indirect hemagglutination (IHA)	Blood	Trypanosoma cruzi	[65]
Artiodactyla	Ovis aries	Sheep	Alien	Atacama	Chañaral, Copiapó and Huasco provinces	ND	1982-1985	16	3	18.8	Indirect hemagglutination (IHA)	Blood	Trypanosoma cruzi	[65]
Artiodactyla	Ovis aries	Sheep	Alien	Coquimbo	Elqui, Limarí and Choapa provinces	ND	1982-1985	42	2	4.8	Indirect hemagglutination (IHA)	Blood	Trypanosoma cruzi	[65]
Artiodactyla	Ovis aries	Sheep	Alien	Metropolitana	Chacabuco, Santiago, Cordillera, Maipo and Talagante provinces	ND	1982-1985	1	0	0	Indirect hemagglutination (IHA)	Blood	Trypanosoma cruzi	[65]
Artiodactyla	Ovis aries	Sheep	Alien	Valparaíso	Valparaíso, Quillota, Petorca and San Felipe provinces	ND	1982-1985	33	1	3	Indirect hemagglutination (IHA)	Blood	Trypanosoma cruzi	[65]
Artiodactyla	Ovis aries	Sheep	Alien	O´Higgins	Cachapoal, Cardenal Caro and Colchagua provinces	ND	1982-1985	25	4	16	Indirect hemagglutination (IHA)	Blood	Trypanosoma cruzi	[65]
Artiodactyla	South american Camelids	South American camelids	Native	Arica y Parinacota; Tarapacá	Plateau from Iquique (altiplano)	ND	ND	55	6	10.9	Indirect hemagglutination (IHA)	Blood	Trypanosoma cruzi	[38]
Artiodactyla	Sus scrofa domesticus	Domestic pig	Alien	ND	ND	ND	1939-1959	81	0	0	Xenodiagnosis	Faeces	Trypanosoma cruzi	[42]
Artiodactyla	Sus scrofa domesticus	Domestic pig	Alien	Metropolitana	Colina	ND	1969	1	0	0	Xenodiagnosis	Faeces	Trypanosoma cruzi	[58]
Artiodactyla	Sus scrofa domesticus	Domestic pig	Alien	Atacama	ND	ND	1982-1983	2	0	0	Indirect hemagglutination (IHA)	Blood	Trypanosoma cruzi	[60]
Artiodactyla	Sus scrofa domesticus	Domestic pig	Alien	Coquimbo	Coquimbo	ND	1982-1983	8	0	0	Indirect hemagglutination (IHA)	Blood	Trypanosoma cruzi	[61]
Artiodactyla	Sus scrofa domesticus	Domestic pig	Alien	Valparaíso	San Felipe	ND	1983	2	0	0	Indirect hemagglutination (IHA)	Blood	Trypanosoma cruzi	[62]
Artiodactyla	Sus scrofa domesticus	Domestic pig	Alien	Valparaíso	Los Andes	ND	1983	0	0	0	Indirect hemagglutination (IHA)	Blood	Trypanosoma cruzi	[62]
Artiodactyla	Sus scrofa domesticus	Domestic pig	Alien	Valparaíso	Petorca	ND	1983	0	0	0	Indirect hemagglutination (IHA)	Blood	Trypanosoma cruzi	[62]
Artiodactyla	Sus scrofa domesticus	Domestic pig	Alien	Valparaíso	Valparaíso	32°-33°55'S; 70°-71°50'W	1983	0	0	0	Indirect hemagglutination (IHA)	Blood	Trypanosoma cruzi	[62]
Artiodactyla	Sus scrofa domesticus	Domestic pig	Alien	Antofagasta, Atacama, Valparaíso, Metropolitan	ND	ND	1948-1971	143	0	0	Xenodiagnosis	Faeces	Trypanosoma cruzi	[68]
Artiodactyla	Vicugna pacos	Alpaca	Native	Arica y Parinacota	Putre	ND	1989	439	49	11.2	Indirect hemagglutination (IHA)	Blood	Trypanosoma cruzi	[16]
Artiodactyla	Vicugna pacos	Alpaca	Native	Arica y Parinacota; Tarapacá	ND	ND	1988-1990	2011	29	1.4	Indirect hemagglutination (IHA)	Blood	Trypanosoma cruzi	[38]
Carcharhiniformes	Schroederichthys chilensis	Redspotted catshark	Native	Bío Bío	Conception Bay	36°40'S, 73°02'W	ND	40	38	95	Optical Microscopy	Blood	Trypanosoma humboldti	[24]
Carcharhiniformes	Schroederichthys chilensis	Redspotted catshark	Native	Bío Bío	Coliumo Bay	36°32’S, 72°57’W	1998, 2000, 2001, 2002	38	33.06	87	Optical Microscopy	Blood	Trypanosoma humboldti	[25]
Carcharhiniformes	Schroederichthys chilensis	Redspotted catshark	Native	Bío Bío	Coliumo Bay, Dichato, Control zone	36°32’12’’S, 72°56’48’’W	ND	20	20	100	Optical Microscopy	Blood	Trypanosoma humboldti	[26]
Carcharhiniformes	Schroederichthys chilensis	Redspotted catshark	Native	Bío Bío	Lenga, San Vicente Bay, experimental zone	36°32’12’’S, 72°56’48’’W	ND	20	20	100	Optical Microscopy	Blood	Trypanosoma humboldti	[26]
Carnivora	Canis lupus familiaris	Dog	Alien	Arica y Parinacota to O'Higgins	ND	ND	1939-1980	3591	318	8.9	Xenodiagnosis	Faeces	Trypanosoma cruzi	[15]
Carnivora	Canis lupus familiaris	Dog	Alien	Arica y Parinacota; Tarapacá	ND	ND	1982-1984	203	4	2	Indirect hemagglutination (IHA)	Blood	Trypanosoma cruzi	[16]
Carnivora	Canis lupus familiaris	Dog	Alien	Antofagasta	ND	ND	1982-1984	65	4	6.2	Indirect hemagglutination (IHA)	Blood	Trypanosoma cruzi	[16]
Carnivora	Canis lupus familiaris	Dog	Alien	Atacama	ND	ND	1982-1984	73	8	11	Indirect hemagglutination (IHA)	Blood	Trypanosoma cruzi	[16]
Carnivora	Canis lupus familiaris	Dog	Alien	Coquimbo	ND	ND	1982-1984	304	44	14.5	Indirect hemagglutination (IHA)	Blood	Trypanosoma cruzi	[16]
Carnivora	Canis lupus familiaris	Dog	Alien	Metropolitana	ND	ND	1982-1984	617	71	11.5	Indirect hemagglutination (IHA)	Blood	Trypanosoma cruzi	[16]
Carnivora	Canis lupus familiaris	Dog	Alien	Valparaíso	ND	ND	1982-1984	374	7	1.7	Indirect hemagglutination (IHA)	Blood	Trypanosoma cruzi	[16]
Carnivora	Canis lupus familiaris	Dog	Alien	O´Higgins	ND	ND	1982-1984	540	14	2.6	Indirect hemagglutination (IHA)	Blood	Trypanosoma cruzi	[16]
Carnivora	Canis lupus familiaris	Dog	Alien	ND	ND	ND	ND	36	4	11.1111	Xenodiagnosis	Faeces	Trypanosoma cruzi	[16]
Carnivora	Canis lupus familiaris	Dog	Alien	Metropolitana	Metropolitan Region	33°26′16″S, 70°39′01″W	2016-2018	111	5	4.5	Quantitative PCR	Blood	Leishmania spp	[19]
Carnivora	Canis lupus familiaris	Dog	Alien	Metropolitana	Metropolitan Region	33°26′16″S, 70°39′01″W	2016-2018	111	19	17.1	real time PCR	Blood	Trypanosoma cruzi	[19]
Carnivora	Canis lupus familiaris	Dog	Alien	Atacama	Altamira	ND	1944-1946	13	2	15.38	Xenodiagnosis, fresh blood or thick drop	Faeces/Blood	Trypanosoma cruzi	[29]
Carnivora	Canis lupus familiaris	Dog	Alien	Arica y Parinacota; Tarapacá	ND	17°30'-21°25' S; 70°20'-68°40'W	1982-1983	186	1	0.5	Indirect hemagglutination (IHA)	Blood	Trypanosoma cruzi	[36]
Carnivora	Canis lupus familiaris	Dog	Alien	Arica y Parinacota; Tarapacá	Iquique	17°30'-21°25' S; 70°20'-68°40'W	1982-1983	17	3	17.6	Indirect hemagglutination (IHA)	Blood	Trypanosoma cruzi	[36]
Carnivora	Canis lupus familiaris	Dog	Alien	Antofagasta	Antofagasta	20°56'-26°S; 70°38'-67°W	1983	18	0	0	Indirect hemagglutination (IHA)	Blood	Trypanosoma cruzi	[37]
Carnivora	Canis lupus familiaris	Dog	Alien	Antofagasta	El Loa	20°56'-26°S; 70°38'-67°W	1983	45	4	8.9	Indirect hemagglutination (IHA)	Blood	Trypanosoma cruzi	[37]
Carnivora	Canis lupus familiaris	Dog	Alien	Antofagasta	Tocopilla	20°56'-26°S; 70°38'-67°W	1983	2	0	0	Indirect hemagglutination (IHA)	Blood	Trypanosoma cruzi	[37]
Carnivora	Canis lupus familiaris	Dog	Alien	Arica y Parinacota; Tarapacá	ND	ND	1982-1985	268	8	3	Indirect hemagglutination (IHA)	Blood	Trypanosoma cruzi	[39]
Carnivora	Canis lupus familiaris	Dog	Alien	ND	ND	ND	1939-1959	3321	302	9.1	Xenodiagnosis	Faeces	Trypanosoma cruzi	[42]
Carnivora	Canis lupus familiaris	Dog	Alien	ND	ND	ND	1939-1969	3492	307	8.7	Xenodiagnosis	Faeces	Trypanosoma cruzi	[43]
Carnivora	Canis lupus familiaris	Dog	Alien	Metropolitana	Colina	ND	1969	98	2	2.2	Xenodiagnosis	Faeces	Trypanosoma cruzi	[58]
Carnivora	Canis lupus familiaris	Dog	Alien	Coquimbo	34 localities in Elqui, Limarí and Choapa provinces	29-32°S	1982	224	35	15.6	Indirect hemagglutination (IHA)	Blood	Trypanosoma cruzi	[59]
Carnivora	Canis lupus familiaris	Dog	Alien	Atacama	Chañaral	ND	1982-1983	3	0	0	Indirect hemagglutination (IHA)	Blood	Trypanosoma cruzi	[60]
Carnivora	Canis lupus familiaris	Dog	Alien	Atacama	Copiapó	ND	1982-1983	15	5	33.3	Indirect hemagglutination (IHA)	Blood	Trypanosoma cruzi	[60]
Carnivora	Canis lupus familiaris	Dog	Alien	Atacama	Huasco	ND	1982-1983	55	3	5.5	Indirect hemagglutination (IHA)	Blood	Trypanosoma cruzi	[60]
Carnivora	Canis lupus familiaris	Dog	Alien	Coquimbo	Choapa	ND	1982-1983	125	14	11.2	Indirect hemagglutination (IHA)	Blood	Trypanosoma cruzi	[61]
Carnivora	Canis lupus familiaris	Dog	Alien	Coquimbo	Elqui	29°-32°S; 69°50'-71°43'W	1982-1983	89	9	10.1	Indirect hemagglutination (IHA)	Blood	Trypanosoma cruzi	[61]
Carnivora	Canis lupus familiaris	Dog	Alien	Coquimbo	Limarí	ND	1982-1983	90	21	23.2	Indirect hemagglutination (IHA)	Blood	Trypanosoma cruzi	[61]
Carnivora	Canis lupus familiaris	Dog	Alien	Valparaíso	Los Andes	ND	1983	35	2	5.7	Indirect hemagglutination (IHA)	Blood	Trypanosoma cruzi	[62]
Carnivora	Canis lupus familiaris	Dog	Alien	Valparaíso	Petorca	ND	1983	34	1	2.9	Indirect hemagglutination (IHA)	Blood	Trypanosoma cruzi	[62]
Carnivora	Canis lupus familiaris	Dog	Alien	Valparaíso	San Felipe	ND	1983	271	1	0.4	Indirect hemagglutination (IHA)	Blood	Trypanosoma cruzi	[62]
Carnivora	Canis lupus familiaris	Dog	Alien	Valparaíso	Valparaíso	32°-33°55'S; 70°-71°50'W	1983	34	3	8.8	Indirect hemagglutination (IHA)	Blood	Trypanosoma cruzi	[62]
Carnivora	Canis lupus familiaris	Dog	Alien	Metropolitana	Cordillera province	30°-34°18'S; 69°50'-71°30'W	1982-1984	137	5	3.6	Indirect hemagglutination (IHA)	Blood	Trypanosoma cruzi	[63]
Carnivora	Canis lupus familiaris	Dog	Alien	Metropolitana	Chacabuco province	30°-34°18'S; 69°50'-71°30'W	1982-1984	411	66	16.1	Indirect hemagglutination (IHA)	Blood	Trypanosoma cruzi	[63]
Carnivora	Canis lupus familiaris	Dog	Alien	Metropolitana	Maipo province	30°-34°18'S; 69°50'-71°30'W	1982-1984	1	0	0	Indirect hemagglutination (IHA)	Blood	Trypanosoma cruzi	[63]
Carnivora	Canis lupus familiaris	Dog	Alien	Metropolitana	Melipilla province	30°-34°18'S; 69°50'-71°30'W	1982-1984	40	0	0	Indirect hemagglutination (IHA)	Blood	Trypanosoma cruzi	[63]
Carnivora	Canis lupus familiaris	Dog	Alien	Metropolitana	Santiago province	30°-34°18'S; 69°50'-71°30'W	1982-1984	23	0	0	Indirect hemagglutination (IHA)	Blood	Trypanosoma cruzi	[63]
Carnivora	Canis lupus familiaris	Dog	Alien	Metropolitana	Talagante province	30°-34°18'S; 69°50'-71°30'W	1982-1984	5	0	0	Indirect hemagglutination (IHA)	Blood	Trypanosoma cruzi	[63]
Carnivora	Canis lupus familiaris	Dog	Alien	O´Higgins	Cachapoal province	33°45'S, 70°05'W	1983	264	9	3.4	Indirect hemagglutination (IHA)	Blood	Trypanosoma cruzi	[64]
Carnivora	Canis lupus familiaris	Dog	Alien	O´Higgins	Cardenal Caro province	33°45'S, 70°05'W	1983	214	4	1.9	Indirect hemagglutination (IHA)	Blood	Trypanosoma cruzi	[64]
Carnivora	Canis lupus familiaris	Dog	Alien	O´Higgins	Colchagua province	33°45'S, 70°05'W	1983	62	1	1.6	Indirect hemagglutination (IHA)	Blood	Trypanosoma cruzi	[64]
Carnivora	Canis lupus familiaris	Dog	Alien	Arica y Parinacota; Tarapacá	Arica, Parinacota and Iquique provinces	ND	1982-1985	203	4	2	Indirect hemagglutination (IHA)	Blood	Trypanosoma cruzi	[65]
Carnivora	Canis lupus familiaris	Dog	Alien	Antofagasta	Tocopilla, Antofagasta and El Loa provinces	ND	1982-1985	65	4	6.2	Indirect hemagglutination (IHA)	Blood	Trypanosoma cruzi	[65]
Carnivora	Canis lupus familiaris	Dog	Alien	Atacama	Chañaral, Copiapó and Huasco provinces	ND	1982-1985	73	8	11	Indirect hemagglutination (IHA)	Blood	Trypanosoma cruzi	[65]
Carnivora	Canis lupus familiaris	Dog	Alien	Coquimbo	Elqui, Limarí and Choapa provinces	ND	1982-1985	304	44	14.5	Indirect hemagglutination (IHA)	Blood	Trypanosoma cruzi	[65]
Carnivora	Canis lupus familiaris	Dog	Alien	Metropolitana	Chacabuco, Santiago, Cordillera, Maipo and Talagante provinces	ND	1982-1985	617	71	11.5	Indirect hemagglutination (IHA)	Blood	Trypanosoma cruzi	[65]
Carnivora	Canis lupus familiaris	Dog	Alien	Valparaíso	Valparaíso, Quillota, Petorca and San Felipe provinces	ND	1982-1985	374	7	1.9	Indirect hemagglutination (IHA)	Blood	Trypanosoma cruzi	[65]
Carnivora	Canis lupus familiaris	Dog	Alien	O´Higgins	Cachapoal, Cardenal Caro and Colchagua provinces	ND	1982-1985	540	14	2.6	Indirect hemagglutination (IHA)	Blood	Trypanosoma cruzi	[65]
Carnivora	Canis lupus familiaris	Dog	Alien	Coquimbo	Montepatria, Combarbala and Samo Alto (Río Hurtado) communes, Limarí province	ND	1980	202	40	19.8	Indirect hemagglutination (IHA)	Blood	Trypanosoma cruzi	[66]
Carnivora	Canis lupus familiaris	Dog	Alien	Coquimbo	Vicuña and Paihuano communes	ND	1961?	15	1	6.66667	Xenodiagnosis	Faeces	Trypanosoma cruzi	[67]
Carnivora	Canis lupus familiaris	Dog	Alien	Antofagasta, Atacama, Valparaíso, Metropolitan	ND	ND	1948-1971	1101	45	4.1	Xenodiagnosis	Faeces	Trypanosoma cruzi	[68]
Carnivora	Canis lupus familiaris	Dog	Alien	Coquimbo	Choapa province; Illapel and Salamanca communes	ND	1982	288	20	6.9	Indirect hemagglutination (IHA)	Blood	Trypanosoma cruzi	[70]
Carnivora	Canis lupus familiaris	Dog	Alien	Atacama	Domeyko	ND	1940	46	16	34.7826	Thick drop/Xenodiagnosis		Trypanosoma cruzi	[73]
Carnivora	Canis lupus familiaris	Dog	Alien	Metropolitana	Caren, Melipilla	ND	ND	ND	2	ND	Thick drop		Trypanosoma cruzi	[74]
Carnivora	Canis lupus familiaris	Dog	Alien	Atacama	Domeyko, Huasco	ND	ND	ND	16	ND	Thick drop/Xenodiagnosis		Trypanosoma cruzi	[74]
Carnivora	Canis lupus familiaris	Dog	Alien	Antofagasta, Atacama, Metropolitan	Loa, Huasco, Melipilla	ND	ND	95	18	18.9	ND	ND	Trypanosoma cruzi	[75]
Carnivora	Canis lupus familiaris	Dog	Alien	Metropolitana	Santiago province	ND	ND	89	19	21.3	ND	ND	Trypanosoma cruzi	[75]
Carnivora	Canis lupus familiaris	Dog	Alien	Atacama	Huasco	ND	ND	ND	16	ND	ND	ND	Trypanosoma cruzi	[76]
Carnivora	Canis lupus familiaris	Dog	Alien	ND	ND	ND	ND	184	36.984	20.1	ND	ND	Trypanosoma cruzi	[77]
Carnivora	Canis lupus familiaris	Dog	Alien	Metropolitana	Las Condes department, Santiago Province	ND	1942	29	2	6.9	Xenodiagnosis	Faeces	Trypanosoma cruzi	[78]
Carnivora	Canis lupus familiaris	Dog	Alien	Metropolitana	Pirque district, El Principal	ND	ND	591	3	0.5	Xenodiagnosis	Faeces	Trypanosoma cruzi	[79]
Carnivora	Canis lupus familiaris	Dog	Alien	Metropolitana	Pirque district, Santa Rita	ND	ND	435	21	4.8	Xenodiagnosis	Faeces	Trypanosoma cruzi	[79]
Carnivora	Canis lupus familiaris	Dog	Alien	Atacama	Inca de Oro, Atacama province	ND	ND	104	23	22.1	Xenodiagnosis	Faeces	Trypanosoma cruzi	[80]
Carnivora	Canis lupus familiaris	Dog	Alien	O´Higgins	La Estrella and Rosario communes, Colchagua province	34°36'S	1964	25	0	0	Xenodiagnosis	Faeces	Trypanosoma cruzi	[81]
Carnivora	Canis lupus familiaris	Dog	Alien	Metropolitana	Colina and Caleu	ND	1972	86	8	9.3	Xenodiagnosis	Faeces	Trypanosoma cruzi	[82]
Carnivora	Canis lupus familiaris	Dog	Alien	Atacama	Inca de Oro, Los Loros, Domeyko, Alto del Carmen	ND	1982	37	3	8.1	Indirect hemagglutination (IHA)	Blood	Trypanosoma cruzi	[83]
Carnivora	Canis lupus familiaris	Dog	Alien	Antofagasta	San Pedro de Atacama	22°55'S, 68°12'W	1995	65	3	4.6	Inmunofluorescence test (IIF)	Blood	Trypanosoma cruzi	[84]
Carnivora	Canis lupus familiaris	Dog	Alien	Tarapacá	Caleta Río Seco	20°59′46.02′′S, 70°09′37.57′′W	2012	16	3	18.8	ELISA	Blood	Trypanosoma cruzi	[85]
Carnivora	Canis lupus familiaris	Dog	Alien	Tarapacá	Caleta San Marcos	21°06′46.90′′S, 70°07′12.62′′W	2012	13	0	0	ELISA	Blood	Trypanosoma cruzi	[85]
Carnivora	Canis lupus familiaris	Dog	Alien	Valparaíso	ND	ND	ND	28	8	28.5714	Conventional PCR	Blood	Trypanosoma cruzi	[86]
Carnivora	Canis lupus familiaris	Dog	Alien	Tarapacá	Caleta Río Seco	20°59′46.02′′S, 70°09′37.57′′W	2012	18	16	88.8889	Nested PCR	Blood	Trypanosoma cruzi	[87]
Carnivora	Canis lupus familiaris	Dog	Alien	Tarapacá	Caleta San Marcos	21°06′46.90′′S, 70°07′12.62′′W	2012	38	9	23.6842	Nested PCR	Blood	Trypanosoma cruzi	[87]
Carnivora	Canis lupus familiaris	Dog	Alien	Coquimbo	La Serena	29°54′S, 71°15′W	2012	52	13	25	Nested PCR	Blood	Trypanosoma cruzi	[87]
Carnivora	Canis lupus familiaris/Felis catus	Dog/Domestic cat	Alien	Tarapacá, Atacama, Coquimbo, Valparaiso and Metropolitan	Tarapacá, Atacama, Coquimbo, Aconcagua, Valparaiso and Santiago provinces	ND	1944-1947	3182	426	13.4	Xenodiagnosis	Faeces	Trypanosoma cruzi	[40]
Carnivora	Canis lupus familiaris/Felis catus	Dog/Domestic cat	Alien	ND	ND	ND	1947	3182	426	13.4	ND	ND	Trypanosoma cruzi	[41]
Carnivora	Conepatus chinga	Molina's hog-nosed skunk	Native	Atacama, Coquimbo, Valparaíso, Metropolitan	Volcán, Altamira, Río Blanco, Celu y Rungue, Paihuano, Arica	ND	1944-1946	3	0	0	Xenodiagnosis, fresh blood or thick drop	Faeces/Blood	Trypanosoma cruzi	[29]
Carnivora	Felis catus	Domestic cat	Alien	Arica y Parinacota to O'Higgins	ND	ND	1939-1980	1892	217	11.5	Xenodiagnosis	Faeces	Trypanosoma cruzi	[15]
Carnivora	Felis catus	Domestic cat	Alien	Arica y Parinacota; Tarapacá	ND	ND	1982-1984	40	15	10.7	Indirect hemagglutination (IHA)	Blood	Trypanosoma cruzi	[16]
Carnivora	Felis catus	Domestic cat	Alien	Antofagasta	ND	ND	1982-1984	32	1	3.1	Indirect hemagglutination (IHA)	Blood	Trypanosoma cruzi	[16]
Carnivora	Felis catus	Domestic cat	Alien	Atacama	ND	ND	1982-1984	165	15	9.1	Indirect hemagglutination (IHA)	Blood	Trypanosoma cruzi	[16]
Carnivora	Felis catus	Domestic cat	Alien	Coquimbo	ND	ND	1982-1984	214	23	10.7	Indirect hemagglutination (IHA)	Blood	Trypanosoma cruzi	[16]
Carnivora	Felis catus	Domestic cat	Alien	Metropolitana	ND	ND	1982-1984	304	33	10.9	Indirect hemagglutination (IHA)	Blood	Trypanosoma cruzi	[16]
Carnivora	Felis catus	Domestic cat	Alien	Valparaíso	ND	ND	1982-1984	197	2	1	Indirect hemagglutination (IHA)	Blood	Trypanosoma cruzi	[16]
Carnivora	Felis catus	Domestic cat	Alien	O´Higgins	ND	ND	1982-1984	93	2	2.2	Indirect hemagglutination (IHA)	Blood	Trypanosoma cruzi	[16]
Carnivora	Felis catus	Domestic cat	Alien	ND	ND	ND	ND	19	4	21.0526	Xenodiagnosis	Faeces	Trypanosoma cruzi	[16]
Carnivora	Felis catus	Domestic cat	Alien	Atacama, Coquimbo, Valparaíso, Metropolitan	Volcán, Altamira, Río Blanco, Celu y Rungue, Paihuano, Arica	ND	1944-1946	8	2	25	Xenodiagnosis, fresh blood or thick drop	Faeces/Blood	Trypanosoma cruzi	[29]
Carnivora	Felis catus	Domestic cat	Alien	Arica y Parinacota; Tarapacá	ND	17°30'-21°25' S; 70°20'-68°40'W	1982-1983	95	0	0	Indirect hemagglutination (IHA)	Blood	Trypanosoma cruzi	[36]
Carnivora	Felis catus	Domestic cat	Alien	Arica y Parinacota; Tarapacá	Iquique	17°30'-21°25' S; 70°20'-68°40'W	1982-1983	45	15	33.3	Indirect hemagglutination (IHA)	Blood	Trypanosoma cruzi	[36]
Carnivora	Felis catus	Domestic cat	Alien	Antofagasta	Antofagasta	20°56'-26°S; 70°38'-67°W	1983	7	0	0	Indirect hemagglutination (IHA)	Blood	Trypanosoma cruzi	[37]
Carnivora	Felis catus	Domestic cat	Alien	Antofagasta	El Loa	20°56'-26°S; 70°38'-67°W	1983	21	1	4.8	Indirect hemagglutination (IHA)	Blood	Trypanosoma cruzi	[37]
Carnivora	Felis catus	Domestic cat	Alien	Antofagasta	Tocopilla	20°56'-26°S; 70°38'-67°W	1983	4	0	0	Indirect hemagglutination (IHA)	Blood	Trypanosoma cruzi	[37]
Carnivora	Felis catus	Domestic cat	Alien	Arica y Parinacota; Tarapacá	ND	ND	1982-1985	172	16	9.3	Indirect hemagglutination (IHA)	Blood	Trypanosoma cruzi	[39]
Carnivora	Felis catus	Domestic cat	Alien	ND	ND	ND	1939-1959	1805	216	11.9	Xenodiagnosis	Faeces	Trypanosoma cruzi	[42]
Carnivora	Felis catus	Domestic cat	Alien	ND	ND	ND	1939-1969	1865	216	11.5	Xenodiagnosis	Faeces	Trypanosoma cruzi	[43]
Carnivora	Felis catus	Domestic cat	Alien	Metropolitana	Colina	ND	1969	48	0	0	Xenodiagnosis	Faeces	Trypanosoma cruzi	[58]
Carnivora	Felis catus	Domestic cat	Alien	Coquimbo	34 localities in Elqui, Limarí and Choapa provinces	29-32°S	1982	187	17	9.1	Indirect hemagglutination (IHA)	Blood	Trypanosoma cruzi	[59]
Carnivora	Felis catus	Domestic cat	Alien	Atacama	Chañaral	ND	1982-1983	5	0	0	Indirect hemagglutination (IHA)	Blood	Trypanosoma cruzi	[60]
Carnivora	Felis catus	Domestic cat	Alien	Atacama	Copiapó	ND	1982-1983	11	0	0	Indirect hemagglutination (IHA)	Blood	Trypanosoma cruzi	[60]
Carnivora	Felis catus	Domestic cat	Alien	Atacama	Huasco	ND	1982-1983	149	15	10.1	Indirect hemagglutination (IHA)	Blood	Trypanosoma cruzi	[60]
Carnivora	Felis catus	Domestic cat	Alien	Coquimbo	Choapa	ND	1982-1983	52	2	3.8	Indirect hemagglutination (IHA)	Blood	Trypanosoma cruzi	[61]
Carnivora	Felis catus	Domestic cat	Alien	Coquimbo	Elqui	29°-32°S; 69°50'-71°43'W	1982-1983	88	4	4.5	Indirect hemagglutination (IHA)	Blood	Trypanosoma cruzi	[61]
Carnivora	Felis catus	Domestic cat	Alien	Coquimbo	Limarí	ND	1982-1983	74	17	23	Indirect hemagglutination (IHA)	Blood	Trypanosoma cruzi	[61]
Carnivora	Felis catus	Domestic cat	Alien	Valparaíso	Los Andes	ND	1983	17	0	0	Indirect hemagglutination (IHA)	Blood	Trypanosoma cruzi	[62]
Carnivora	Felis catus	Domestic cat	Alien	Valparaíso	Petorca	ND	1983	4	0	0	Indirect hemagglutination (IHA)	Blood	Trypanosoma cruzi	[62]
Carnivora	Felis catus	Domestic cat	Alien	Valparaíso	San Felipe	ND	1983	161	2	1.2	Indirect hemagglutination (IHA)	Blood	Trypanosoma cruzi	[62]
Carnivora	Felis catus	Domestic cat	Alien	Valparaíso	Valparaíso	32°-33°55'S; 70°-71°50'W	1983	15	0	0	Indirect hemagglutination (IHA)	Blood	Trypanosoma cruzi	[62]
Carnivora	Felis catus	Domestic cat	Alien	Metropolitana	Cordillera province	30°-34°18'S; 69°50'-71°30'W	1982-1984	48	3	6.3	Indirect hemagglutination (IHA)	Blood	Trypanosoma cruzi	[63]
Carnivora	Felis catus	Domestic cat	Alien	Metropolitana	Chacabuco province	30°-34°18'S; 69°50'-71°30'W	1982-1984	226	29	12.8	Indirect hemagglutination (IHA)	Blood	Trypanosoma cruzi	[63]
Carnivora	Felis catus	Domestic cat	Alien	Metropolitana	Maipo province	30°-34°18'S; 69°50'-71°30'W	1982-1984	1	0	0	Indirect hemagglutination (IHA)	Blood	Trypanosoma cruzi	[63]
Carnivora	Felis catus	Domestic cat	Alien	Metropolitana	Melipilla province	30°-34°18'S; 69°50'-71°30'W	1982-1984	19	1	5.3	Indirect hemagglutination (IHA)	Blood	Trypanosoma cruzi	[63]
Carnivora	Felis catus	Domestic cat	Alien	Metropolitana	Santiago province	30°-34°18'S; 69°50'-71°30'W	1982-1984	8	0	0	Indirect hemagglutination (IHA)	Blood	Trypanosoma cruzi	[63]
Carnivora	Felis catus	Domestic cat	Alien	Metropolitana	Talagante province	30°-34°18'S; 69°50'-71°30'W	1982-1984	2	0	0	Indirect hemagglutination (IHA)	Blood	Trypanosoma cruzi	[63]
Carnivora	Felis catus	Domestic cat	Alien	O´Higgins	Cachapoal province	33°45'S, 70°05'W	1983	53	0	0	Indirect hemagglutination (IHA)	Blood	Trypanosoma cruzi	[64]
Carnivora	Felis catus	Domestic cat	Alien	O´Higgins	Cardenal Caro province	33°45'S, 70°05'W	1983	25	2	8	Indirect hemagglutination (IHA)	Blood	Trypanosoma cruzi	[64]
Carnivora	Felis catus	Domestic cat	Alien	O´Higgins	Colchagua province	33°45'S, 70°05'W	1983	15	0	0	Indirect hemagglutination (IHA)	Blood	Trypanosoma cruzi	[64]
Carnivora	Felis catus	Domestic cat	Alien	Arica y Parinacota; Tarapacá	Arica, Parinacota and Iquique provinces	ND	1982-1985	140	15	10.7	Indirect hemagglutination (IHA)	Blood	Trypanosoma cruzi	[65]
Carnivora	Felis catus	Domestic cat	Alien	Antofagasta	Tocopilla, Antofagasta and El Loa provinces	ND	1982-1985	32	1	3.1	Indirect hemagglutination (IHA)	Blood	Trypanosoma cruzi	[65]
Carnivora	Felis catus	Domestic cat	Alien	Atacama	Chañaral, Copiapó and Huasco provinces	ND	1982-1985	165	15	9.1	Indirect hemagglutination (IHA)	Blood	Trypanosoma cruzi	[65]
Carnivora	Felis catus	Domestic cat	Alien	Coquimbo	Elqui, Limarí and Choapa provinces	ND	1982-1985	214	23	10.7	Indirect hemagglutination (IHA)	Blood	Trypanosoma cruzi	[65]
Carnivora	Felis catus	Domestic cat	Alien	Metropolitana	Chacabuco, Santiago, Cordillera, Maipo and Talagante provinces	ND	1982-1985	304	22	10.9	Indirect hemagglutination (IHA)	Blood	Trypanosoma cruzi	[65]
Carnivora	Felis catus	Domestic cat	Alien	Valparaíso	Valparaíso, Quillota, Petorca and San Felipe provinces	ND	1982-1985	197	2	1	Indirect hemagglutination (IHA)	Blood	Trypanosoma cruzi	[65]
Carnivora	Felis catus	Domestic cat	Alien	O´Higgins	Cachapoal, Cardenal Caro and Colchagua provinces	ND	1982-1985	93	2	2.2	Indirect hemagglutination (IHA)	Blood	Trypanosoma cruzi	[65]
Carnivora	Felis catus	Domestic cat	Alien	Coquimbo	Vicuña and Paihuano communes	ND	1961?	9	0	0	Xenodiagnosis	Faeces	Trypanosoma cruzi	[67]
Carnivora	Felis catus	Domestic cat	Alien	Antofagasta, Atacama, Valparaíso, Metropolitan	ND	ND	1948-1971	522	11	2.1	Xenodiagnosis	Faeces	Trypanosoma cruzi	[68]
Carnivora	Felis catus	Domestic cat	Alien	Atacama	Domeyko	ND	1940	22	4	18.1818	Thick drop/Xenodiagnosis		Trypanosoma cruzi	[73]
Carnivora	Felis catus	Domestic cat	Alien	Atacama	Domeyko, Huasco	ND	ND	ND	4	ND	Thick drop/Xenodiagnosis		Trypanosoma cruzi	[74]
Carnivora	Felis catus	Domestic cat	Alien	Metropolitana	Santiago province	ND	ND	36	1	2.7	ND	ND	Trypanosoma cruzi	[75]
Carnivora	Felis catus	Domestic cat	Alien	Antofagasta, Atacama, Metropolitan	Loa, Huasco, Melipilla	ND	ND	100	5	5	ND	ND	Trypanosoma cruzi	[75]
Carnivora	Felis catus	Domestic cat	Alien	Atacama	Huasco	ND	ND	ND	4	ND	ND	ND	Trypanosoma cruzi	[76]
Carnivora	Felis catus	Domestic cat	Alien	ND	ND	ND	ND	136	5.984	4.4	ND	ND	Trypanosoma cruzi	[77]
Carnivora	Felis catus	Domestic cat	Alien	Metropolitana	Las Condes department, Santiago Province	ND	1942	8	1	12.5	Xenodiagnosis	Faeces	Trypanosoma cruzi	[78]
Carnivora	Felis catus	Domestic cat	Alien	Metropolitana	Pirque district, El Principal	ND	ND	354	1	0.2	Xenodiagnosis	Faeces	Trypanosoma cruzi	[79]
Carnivora	Felis catus	Domestic cat	Alien	Metropolitana	Pirque district, Santa Rita	ND	ND	241	7	2.9	Xenodiagnosis	Faeces	Trypanosoma cruzi	[79]
Carnivora	Felis catus	Domestic cat	Alien	Atacama	Inca de Oro, Atacama province	ND	ND	47	11	23.4	Xenodiagnosis	Faeces	Trypanosoma cruzi	[80]
Carnivora	Felis catus	Domestic cat	Alien	O´Higgins	La Estrella and Rosario communes, Colchagua province	34°36'S	1964	10	0	0	Xenodiagnosis	Faeces	Trypanosoma cruzi	[81]
Carnivora	Felis catus	Domestic cat	Alien	Metropolitana	Colina and Caleu	ND	1972	27	1	3.3	Xenodiagnosis	Faeces	Trypanosoma cruzi	[82]
Carnivora	Felis catus	Domestic cat	Alien	Atacama	Inca de Oro, Los Loros, Domeyko, Alto del Carmen	ND	1982	106	11	10.4	Indirect hemagglutination (IHA)	Blood	Trypanosoma cruzi	[83]
Carnivora	Lycalopex culpaeus	Culpeo	Native	Arica y Parinacota to O'Higgins	ND	ND	1939-1980	533	7	1.3	Xenodiagnosis	Faeces	Trypanosoma cruzi	[15]
Carnivora	Lycalopex culpaeus	Culpeo	Native	Atacama, Coquimbo, Valparaíso, Metropolitan	Volcán, Altamira, Río Blanco, Celu y Rungue, Paihuano, Arica	ND	1944-1946	20	1	5.26	Xenodiagnosis, fresh blood or thick drop	Faeces/Blood	Trypanosoma cruzi	[29]
Carnivora	Lycalopex culpaeus	Culpeo	Native	ND	ND	ND	1947	15	0.789	5.3	ND	ND	Trypanosoma cruzi	[41]
Carnivora	Lycalopex culpaeus	Culpeo	Native	ND	ND	ND	1939-1959	77	4	5.2	Xenodiagnosis	Faeces	Trypanosoma cruzi	[42]
Carnivora	Lycalopex culpaeus	Culpeo	Native	ND	ND	ND	1939-1969	476	6	1.2	Xenodiagnosis	Faeces	Trypanosoma cruzi	[43]
Carnivora	Lycalopex culpaeus	Culpeo	Native	Coquimbo	Las Chinchillas National Reserve. El Cobre ladera norte, El Grillo ladera norte, La escondida, La Mina	30°30´S, 71°06´W	1987-1988	1	0	0	Indirect hemagglutination (IHA)	Blood	Trypanosoma cruzi	[44]
Carnivora	Lycalopex fulvipes	Darwin's zorro	Native	Los Lagos	Chiloé Island	41°46'S. 74°00´W	2009-2012	30	0	0	Quantitative PCR	Blood	Leishmania spp	[18]
Carnivora	Lycalopex griseus	South American gray fox	Native	Arica y Parinacota to O'Higgins	ND	ND	1939-1980	78	3	3.8	Xenodiagnosis	Faeces	Trypanosoma cruzi	[15]
Carnivora	Lycalopex griseus	South American gray fox	Native	Atacama, Coquimbo, Valparaíso, Metropolitan	Volcán, Altamira, Río Blanco, Celu y Rungue, Paihuano, Arica	ND	1944-1946	33	2	7.14	Xenodiagnosis, fresh blood or thick drop	Faeces/Blood	Trypanosoma cruzi	[29]
Carnivora	Lycalopex griseus	South American gray fox	Native	ND	ND	ND	1947	24	1.7136	7.1	ND	ND	Trypanosoma cruzi	[41]
Carnivora	Lycalopex griseus	South American gray fox	Native	ND	ND	ND	1939-1959	37	2	5.4	Xenodiagnosis	Faeces	Trypanosoma cruzi	[42]
Carnivora	Lycalopex griseus	South American gray fox	Native	ND	ND	ND	1939-1969	53	2	3.7	Xenodiagnosis	Faeces	Trypanosoma cruzi	[43]
Carnivora	Lycalopex griseus	South American gray fox	Native	Coquimbo	Las Chinchillas National Reserve. El Cobre ladera norte, El Grillo ladera norte, La escondida, La Mina	30°30´S, 71°06´W	1987-1988	2	0	0	Indirect hemagglutination (IHA)	Blood	Trypanosoma cruzi	[44]
Chiroptera	Desmodus rotundus	Common vampire bat	Native	Antofagasta	Pan de Azucar National Park	ND	ND	17	6	35.2941	real time PCR	Other tissues	Trypanosoma cruzi	[45]
Chiroptera	Histiotus macrotus	Big-eared brown bat	Native	Atacama, Coquimbo, Valparaíso, Metropolitan	Volcán, Altamira, Río Blanco, Celu y Rungue, Paihuano, Arica	ND	1944-1946	51	0	0	Xenodiagnosis, fresh blood or thick drop	Faeces/Blood	Trypanosoma cruzi	[29]
Chiroptera	Histiotus montanus	Small big-eared brown bat	Native	Coquimbo	Las Chinchillas National Reserve and surroundings (Auco, Illapel)	ND	ND	3	3	100	real time PCR	Other tissues	Trypanosoma cruzi	[45]
Chiroptera	Histiotus montanus	Small big-eared brown bat	Native	Coquimbo	Las Chinchillas National Reserve and surroundings (Auco, Illapel)	ND	ND	5	1	20	real time PCR	Faeces	Trypanosoma cruzi	[45]
Chiroptera	Histiotus spp	ND	Native	Coquimbo	Las Chinchillas National Reserve and surroundings (Auco, Illapel)	ND	ND	1	0	0	real time PCR	Faeces	Trypanosoma cruzi	[45]
Chiroptera	Lasiurus borealis	Red bat	Native	Atacama, Coquimbo, Valparaíso, Metropolitan	Volcán, Altamira, Río Blanco, Celu y Rungue, Paihuano, Arica	ND	1944-1946	1	0	0	Xenodiagnosis, fresh blood or thick drop	Faeces/Blood	Trypanosoma cruzi	[29]
Chiroptera	Lasiurus cinereus	Hoary bat	Native	Atacama, Coquimbo, Valparaíso, Metropolitan	Volcán, Altamira, Río Blanco, Celu y Rungue, Paihuano, Arica	ND	1944-1946	3	0	0	Xenodiagnosis, fresh blood or thick drop	Faeces/Blood	Trypanosoma cruzi	[29]
Chiroptera	Myotis chiloensis	Chilean myotis	Native	Atacama, Coquimbo, Valparaíso, Metropolitan	Volcán, Altamira, Río Blanco, Celu y Rungue, Paihuano, Arica	ND	1944-1946	41	0	0	Xenodiagnosis, fresh blood or thick drop	Faeces/Blood	Trypanosoma cruzi	[29]
Chiroptera	Myotis chiloensis	Chilean myotis	Native	Atacama, Coquimbo, Valparaíso, Metropolitan	Volcán, Altamira, Río Blanco, Celu y Rungue, Paihuano, Arica	ND	1944-1946	1	0	0	Xenodiagnosis, fresh blood or thick drop	Faeces/Blood	Trypanosoma cruzi	[29]
Chiroptera	Myotis chiloensis	Chilean myotis	Native	Coquimbo	Las Chinchillas National Reserve and surroundings (Auco, Illapel)	ND	ND	2	0	0	real time PCR	Faeces	Trypanosoma cruzi	[45]
Chiroptera	Tadarida brasiliensis	Brazilian free-tailed bat	Native	Atacama, Coquimbo, Valparaíso, Metropolitan	Volcán, Altamira, Río Blanco, Celu y Rungue, Paihuano, Arica	ND	1944-1946	71	0	0	Xenodiagnosis, fresh blood or thick drop		Trypanosoma cruzi	[29]
Columbiformes	Zenaida auriculata	Eared dove	Native	Tarapacá	Pampa del Tamarugal National Reserve (La Huayca, Canchones), Pica.	20°25'S, 69°35'W; 20°26' S, 69°33'W; 20°30′ S, 69°20′W	2012	4	0	0	Optical Microscopy, PCR and sequencing	Blood	Trypanosoma sp.	[22]
Didelphimorphia	Thylamys elegans	Elegant fat-tailed opossum	Native	Metropolitana	Calera de Tango	33°39’S, 70°47’W	2011	5	2	40	Conventional PCR	Blood	Trypanosoma cruzi	[14]
Didelphimorphia	Thylamys elegans	Elegant fat-tailed opossum	Native	Coquimbo	Las Chinchillas National Reserve	31°31’S, 71°06’W	2011	2	1	50	Conventional PCR	Blood	Trypanosoma cruzi	[14]
Didelphimorphia	Thylamys elegans	Elegant fat-tailed opossum	Native	Metropolitana	Til-Til	33°05’S, 70°56’W	2011	7	3	42.8571	Conventional PCR	Blood	Trypanosoma cruzi	[14]
Didelphimorphia	Thylamys elegans	Elegant fat-tailed opossum	Native	Coquimbo	El Maqui	30°49’S, 70°39’W	2011	0	0		Conventional PCR	Blood	Trypanosoma cruzi	[14]
Didelphimorphia	Thylamys elegans	Elegant fat-tailed opossum	Native	Valparaíso	El Sobrante	32°[14]’S, 70°48’W	2011	0	0		Conventional PCR	Blood	Trypanosoma cruzi	[14]
Didelphimorphia	Thylamys elegans	Elegant fat-tailed opossum	Native	Valparaíso	Putaendo	32°36’S, 70°40’W	2011	0	0		Conventional PCR	Blood	Trypanosoma cruzi	[14]
Didelphimorphia	Thylamys elegans	Elegant fat-tailed opossum	Native	Coquimbo	Las Chinchillas National Reserve. El Cobre ladera norte, El Grillo ladera norte, La escondida, La Mina	30°30´S, 71°06´W	ND	13	6	46.1538	Conventional PCR	Blood	Trypanosoma cruzi	[17]
Didelphimorphia	Thylamys elegans	Elegant fat-tailed opossum	Native	Coquimbo	Las Chinchillas National Reserve. El Cobre ladera norte, El Grillo ladera norte, La escondida, La Mina	30°30´S, 71°06´W	ND	13	6	46.1538	Conventional PCR -> southern blot	Blood	Trypanosoma cruzi	[17]
Didelphimorphia	Thylamys elegans	Elegant fat-tailed opossum	Native	Atacama, Coquimbo, Valparaíso, Metropolitan	Volcán, Altamira, Río Blanco, Celu y Rungue, Paihuano, Arica	ND	1944-1946	3	0	0	Xenodiagnosis, fresh blood or thick drop	Faeces/Blood	Trypanosoma cruzi	[29]
Didelphimorphia	Thylamys elegans	Elegant fat-tailed opossum	Native	Atacama, Coquimbo, Valparaíso, Metropolitan	Volcán, Altamira, Río Blanco, Celu y Rungue, Paihuano, Arica	ND	1944-1946	12	0	0	Xenodiagnosis, fresh blood or thick drop	Faeces/Blood	Trypanosoma cruzi	[29]
Didelphimorphia	Thylamys elegans	Elegant fat-tailed opossum	Native	Coquimbo	Las Chinchillas National Reserve and surroundings (Auco, Illapel)	31°30'S, 71°06'W	ND	4	0	0	Indirect hemagglutination (IHA)	Blood	Trypanosoma cruzi	[30]
Didelphimorphia	Thylamys elegans	Elegant fat-tailed opossum	Native	Coquimbo	Las Chinchillas National Reserve and surroundings (Auco, Illapel)	31°30'S, 71°06'W	ND	4	0	0	Xenodiagnosis	Faeces	Trypanosoma cruzi	[30]
Didelphimorphia	Thylamys elegans	Elegant fat-tailed opossum	Native	Coquimbo	Las Chinchillas National Reserve. El Cobre ladera norte, El Grillo ladera norte, La escondida, La Mina	30°30´S, 71°06´W	1999-2000	13	5.98	46	Conventional PCR	Blood	Trypanosoma cruzi	[31]
Didelphimorphia	Thylamys elegans	Elegant fat-tailed opossum	Native	Coquimbo	Las Chinchillas National Reserve	30°30´S, 71°06´W	2010	1	1	100	Conventional PCR	Blood	Trypanosoma cruzi	[33]
Didelphimorphia	Thylamys elegans	Elegant fat-tailed opossum	Native	Coquimbo	Las Chinchillas National Reserve	30°30´S, 71°06´W	2011	3	1	33.3	Conventional PCR	Blood	Trypanosoma cruzi	[33]
Didelphimorphia	Thylamys elegans	Elegant fat-tailed opossum	Native	Coquimbo; Valparaíso, Metropolitan	El Maqui and Las Chinchillas National reserve, region of Coquimbo; El Sobrante and Putaendo, region of Valparaíso; Til-Til and Calera de Tango, Metropolitan region	ND	2011	ND	ND	42.9	Conventional PCR	Blood	Trypanosoma cruzi	[34]
Lagomorpha	Lepus europaeus	European hare	Alien	Atacama, Coquimbo, Valparaíso, Metropolitan	Volcán, Altamira, Río Blanco, Celu y Rungue, Paihuano, Arica	ND	1944-1946	2	0	0	Xenodiagnosis, fresh blood or thick drop	Faeces/Blood	Trypanosoma cruzi	[29]
Lagomorpha	Oryctolagus cuniculus	Rabbit	Alien	Arica y Parinacota to O'Higgins	ND	ND	1939-1980	209	2	1	Xenodiagnosis	Faeces	Trypanosoma cruzi	[15]
Lagomorpha	Oryctolagus cuniculus	Rabbit	Alien	Arica y Parinacota; Tarapacá	ND	ND	1982-1984	185	1	0.5	Indirect hemagglutination (IHA)	Blood	Trypanosoma cruzi	[16]
Lagomorpha	Oryctolagus cuniculus	Rabbit	Alien	Antofagasta	ND	ND	1982-1984	145	7	4.8	Indirect hemagglutination (IHA)	Blood	Trypanosoma cruzi	[16]
Lagomorpha	Oryctolagus cuniculus	Rabbit	Alien	Atacama	ND	ND	1982-1984	158	0	0	Indirect hemagglutination (IHA)	Blood	Trypanosoma cruzi	[16]
Lagomorpha	Oryctolagus cuniculus	Rabbit	Alien	Coquimbo	ND	ND	1982-1984	149	18	12.1	Indirect hemagglutination (IHA)	Blood	Trypanosoma cruzi	[16]
Lagomorpha	Oryctolagus cuniculus	Rabbit	Alien	Metropolitana	ND	ND	1982-1984	47	3	6.4	Indirect hemagglutination (IHA)	Blood	Trypanosoma cruzi	[16]
Lagomorpha	Oryctolagus cuniculus	Rabbit	Alien	Valparaíso	ND	ND	1982-1984	15	0	0	Indirect hemagglutination (IHA)	Blood	Trypanosoma cruzi	[16]
Lagomorpha	Oryctolagus cuniculus	Rabbit	Alien	O´Higgins	ND	ND	1982-1984	8	0	0	Indirect hemagglutination (IHA)	Blood	Trypanosoma cruzi	[16]
Lagomorpha	Oryctolagus cuniculus	Rabbit	Alien	Atacama, Coquimbo, Valparaíso, Metropolitan	Volcán, Altamira, Río Blanco, Celu y Rungue, Paihuano, Arica	ND	1944-1946	27	0	0	Xenodiagnosis, fresh blood or thick drop	Faeces/Blood	Trypanosoma cruzi	[29]
Lagomorpha	Oryctolagus cuniculus	Rabbit	Alien	Arica y Parinacota; Tarapacá	ND	17°30'-21°25' S; 70°20'-68°40'W	1982-1983	125	0	0	Indirect hemagglutination (IHA)	Blood	Trypanosoma cruzi	[36]
Lagomorpha	Oryctolagus cuniculus	Rabbit	Alien	Arica y Parinacota; Tarapacá	Iquique	17°30'-21°25' S; 70°20'-68°40'W	1982-1983	57	1	1.8	Indirect hemagglutination (IHA)	Blood	Trypanosoma cruzi	[36]
Lagomorpha	Oryctolagus cuniculus	Rabbit	Alien	Antofagasta	El Loa	20°56'-26°S; 70°38'-67°W	1983	139	7	5	Indirect hemagglutination (IHA)	Blood	Trypanosoma cruzi	[37]
Lagomorpha	Oryctolagus cuniculus	Rabbit	Alien	Antofagasta	Tocopilla	20°56'-26°S; 70°38'-67°W	1983	6	0	0	Indirect hemagglutination (IHA)	Blood	Trypanosoma cruzi	[37]
Lagomorpha	Oryctolagus cuniculus	Rabbit	Alien	Antofagasta	Antofagasta	20°56'-26°S; 70°38'-67°W	1983	0	0	0	Indirect hemagglutination (IHA)	Blood	Trypanosoma cruzi	[37]
Lagomorpha	Oryctolagus cuniculus	Rabbit	Alien	Arica y Parinacota; Tarapacá	ND	ND	1982-1985	327	8	2.4	Indirect hemagglutination (IHA)	Blood	Trypanosoma cruzi	[39]
Lagomorpha	Oryctolagus cuniculus	Rabbit	Alien	ND	ND	ND	1939-1959	179	2	1.1	Xenodiagnosis	Faeces	Trypanosoma cruzi	[42]
Lagomorpha	Oryctolagus cuniculus	Rabbit	Alien	ND	ND	ND	1939-1969	209	2	0.9	Xenodiagnosis	Faeces	Trypanosoma cruzi	[43]
Lagomorpha	Oryctolagus cuniculus	Rabbit	Alien	Coquimbo	34 localities in Elqui, Limarí and Choapa provinces	29-32°S	1982	145	17	11.7	Indirect hemagglutination (IHA)	Blood	Trypanosoma cruzi	[59]
Lagomorpha	Oryctolagus cuniculus	Rabbit	Alien	Atacama	Copiapó	ND	1982-1983	40	0	0	Indirect hemagglutination (IHA)	Blood	Trypanosoma cruzi	[60]
Lagomorpha	Oryctolagus cuniculus	Rabbit	Alien	Atacama	Huasco	ND	1982-1983	118	0	0	Indirect hemagglutination (IHA)	Blood	Trypanosoma cruzi	[60]
Lagomorpha	Oryctolagus cuniculus	Rabbit	Alien	Atacama	Chañaral	ND	1982-1983	0	0	0	Indirect hemagglutination (IHA)	Blood	Trypanosoma cruzi	[60]
Lagomorpha	Oryctolagus cuniculus	Rabbit	Alien	Coquimbo	Elqui	29°-32°S; 69°50'-71°43'W	1982-1983	100	5	5	Indirect hemagglutination (IHA)	Blood	Trypanosoma cruzi	[61]
Lagomorpha	Oryctolagus cuniculus	Rabbit	Alien	Coquimbo	Limarí	ND	1982-1983	49	13	26.5	Indirect hemagglutination (IHA)	Blood	Trypanosoma cruzi	[61]
Lagomorpha	Oryctolagus cuniculus	Rabbit	Alien	Coquimbo	Choapa	ND	1982-1983	0	0	0	Indirect hemagglutination (IHA)	Blood	Trypanosoma cruzi	[61]
Lagomorpha	Oryctolagus cuniculus	Rabbit	Alien	Valparaíso	Petorca	ND	1983	1	0	0	Indirect hemagglutination (IHA)	Blood	Trypanosoma cruzi	[62]
Lagomorpha	Oryctolagus cuniculus	Rabbit	Alien	Valparaíso	San Felipe	ND	1983	14	0	0	Indirect hemagglutination (IHA)	Blood	Trypanosoma cruzi	[62]
Lagomorpha	Oryctolagus cuniculus	Rabbit	Alien	Valparaíso	Los Andes	ND	1983	0	0	0	Indirect hemagglutination (IHA)	Blood	Trypanosoma cruzi	[62]
Lagomorpha	Oryctolagus cuniculus	Rabbit	Alien	Valparaíso	Valparaíso	32°-33°55'S; 70°-71°50'W	1983	0	0	0	Indirect hemagglutination (IHA)	Blood	Trypanosoma cruzi	[62]
Lagomorpha	Oryctolagus cuniculus	Rabbit	Alien	Metropolitana	Cordillera province	30°-34°18'S; 69°50'-71°30'W	1982-1984	7	1	14.3	Indirect hemagglutination (IHA)	Blood	Trypanosoma cruzi	[63]
Lagomorpha	Oryctolagus cuniculus	Rabbit	Alien	Metropolitana	Chacabuco province	30°-34°18'S; 69°50'-71°30'W	1982-1984	32	2	6.3	Indirect hemagglutination (IHA)	Blood	Trypanosoma cruzi	[63]
Lagomorpha	Oryctolagus cuniculus	Rabbit	Alien	Metropolitana	Melipilla province	30°-34°18'S; 69°50'-71°30'W	1982-1984	1	0	0	Indirect hemagglutination (IHA)	Blood	Trypanosoma cruzi	[63]
Lagomorpha	Oryctolagus cuniculus	Rabbit	Alien	Metropolitana	Santiago province	30°-34°18'S; 69°50'-71°30'W	1982-1984	7	0	0	Indirect hemagglutination (IHA)	Blood	Trypanosoma cruzi	[63]
Lagomorpha	Oryctolagus cuniculus	Rabbit	Alien	Metropolitana	Maipo province	30°-34°18'S; 69°50'-71°30'W	1982-1984	0	0	0	Indirect hemagglutination (IHA)	Blood	Trypanosoma cruzi	[63]
Lagomorpha	Oryctolagus cuniculus	Rabbit	Alien	Metropolitana	Talagante province	30°-34°18'S; 69°50'-71°30'W	1982-1984	0	0	0	Indirect hemagglutination (IHA)	Blood	Trypanosoma cruzi	[63]
Lagomorpha	Oryctolagus cuniculus	Rabbit	Alien	O´Higgins	Cachapoal province	33°45'S, 70°05'W	1983	4	0	0	Indirect hemagglutination (IHA)	Blood	Trypanosoma cruzi	[64]
Lagomorpha	Oryctolagus cuniculus	Rabbit	Alien	O´Higgins	Cardenal Caro province	33°45'S, 70°05'W	1983	4	0	0	Indirect hemagglutination (IHA)	Blood	Trypanosoma cruzi	[64]
Lagomorpha	Oryctolagus cuniculus	Rabbit	Alien	O´Higgins	Colchagua province	33°45'S, 70°05'W	1983	0	0	0	Indirect hemagglutination (IHA)	Blood	Trypanosoma cruzi	[64]
Lagomorpha	Oryctolagus cuniculus	Rabbit	Alien	Arica y Parinacota; Tarapacá	Arica, Parinacota and Iquique provinces	ND	1982-1985	182	1	0.5	Indirect hemagglutination (IHA)	Blood	Trypanosoma cruzi	[65]
Lagomorpha	Oryctolagus cuniculus	Rabbit	Alien	Antofagasta	Tocopilla, Antofagasta and El Loa provinces	ND	1982-1985	145	7	4.8	Indirect hemagglutination (IHA)	Blood	Trypanosoma cruzi	[65]
Lagomorpha	Oryctolagus cuniculus	Rabbit	Alien	Atacama	Chañaral, Copiapó and Huasco provinces	ND	1982-1985	158	0	0	Indirect hemagglutination (IHA)	Blood	Trypanosoma cruzi	[65]
Lagomorpha	Oryctolagus cuniculus	Rabbit	Alien	Coquimbo	Elqui, Limarí and Choapa provinces	ND	1982-1985	149	18	0	Indirect hemagglutination (IHA)	Blood	Trypanosoma cruzi	[65]
Lagomorpha	Oryctolagus cuniculus	Rabbit	Alien	Metropolitana	Chacabuco, Santiago, Cordillera, Maipo and Talagante provinces	ND	1982-1985	47	3	6.4	Indirect hemagglutination (IHA)	Blood	Trypanosoma cruzi	[65]
Lagomorpha	Oryctolagus cuniculus	Rabbit	Alien	Valparaíso	Valparaíso, Quillota, Petorca and San Felipe provinces	ND	1982-1985	15	0	0	Indirect hemagglutination (IHA)	Blood	Trypanosoma cruzi	[65]
Lagomorpha	Oryctolagus cuniculus	Rabbit	Alien	O´Higgins	Cachapoal, Cardenal Caro and Colchagua provinces	ND	1982-1985	8	0	0	Indirect hemagglutination (IHA)	Blood	Trypanosoma cruzi	[65]
Lagomorpha	Oryctolagus cuniculus	Rabbit	Alien	Coquimbo	Vicuña and Paihuano communes	ND	1961?	2	0	0	Xenodiagnosis	Faeces	Trypanosoma cruzi	[67]
Lagomorpha	Oryctolagus cuniculus	Rabbit	Alien	Atacama	Inca de Oro, Los Loros, Domeyko, Alto del Carmen	ND	1982	80	0	0	Indirect hemagglutination (IHA)	Blood	Trypanosoma cruzi	[83]
Lagomorpha	Oryctolagus cuniculus	Rabbit	Alien	Coquimbo	Las Chinchillas National Reserve	30°30´S, 71°06´W	2005-2006	58	11	19	Conventional PCR	Blood	Trypanosoma cruzi	[88]
Lagomorpha	Oryctolagus cuniculus	Rabbit	Alien	Coquimbo	Las Chinchillas National Reserve	30°30´S, 71°06´W	2005-2006	58	22	37.9	Heminested PCR	Blood	Trypanosoma cruzi	[88]
Lagomorpha/Rodentia	Oryctolagus cuniculus/Cavia porcellus	Rabbit/Domestic guinea pig	Alien	Tarapacá, Atacama, Coquimbo, Valparaiso and Metropolitan	Tarapacá, Atacama, Coquimbo, Aconcagua, Valparaiso and Santiago provinces	ND	1944-1947	126	0	0	Xenodiagnosis	Faeces	Trypanosoma cruzi	[40]
Lagomorpha/Rodentia	Oryctolagus cuniculus/Cavia porcellus	Rabbit/Domestic guinea pig	Alien	ND	ND	ND	1947	126	0	0	ND	ND	Trypanosoma cruzi	[41]
ND	Octodon degus/Lycalopex culpaeus/Lycalopex griseus	Degu/Culpeo/American gray fox	Native	ND	ND	ND	1947	698	11	1.6	ND	ND	Trypanosoma cruzi	[41]
ND	Wild animals	Wild animals	ND	Tarapacá, Atacama, Coquimbo, Valparaiso and Metropolitan	Tarapacá, Atacama, Coquimbo, Aconcagua, Valparaiso and Santiago provinces	ND	1944-1947	698	11	1.6	Xenodiagnosis	Faeces	Trypanosoma cruzi	[40]
Passeriformes	Anairetes fernandezianus	Juan Fernández tit-tyrant	Native	Valparaíso	Robinson Crusoe Island, San Juan Bautista village y Plazoleta El Yunque	33°36.5'-78°50.5'W; 33°38.975'S-78°50.568'W	2010	7	4	57.1429	PCR and sequencing	Blood	Trypanosoma avium	[23]
Passeriformes	Conirostrum cinereum	Cinereus conebill	Native	Tarapacá	Pampa del Tamarugal National Reserve (La Huayca, Canchones), Pica.	20°25'S, 69°35'W; 20°26' S, 69°33'W; 20°30′ S, 69°20′W	2012	5	0	0	Optical Microscopy, PCR and sequencing	Blood	Trypanosoma sp.	[22]
Passeriformes	Conirostrum tamarugense	Tamarugo conebill	Native	Tarapacá	Pampa del Tamarugal National Reserve (La Huayca, Canchones), Pica.	20°25'S, 69°35'W; 20°26' S, 69°33'W; 20°30′ S, 69°20′W	2012	89	0	0	Optical Microscopy, PCR and sequencing	Blood	Trypanosoma sp.	[22]
Passeriformes	Passer domesticus	House sparrow	Alien	Tarapacá	Pampa del Tamarugal National Reserve (La Huayca, Canchones), Pica.	20°25'S, 69°35'W; 20°26' S, 69°33'W; 20°30′ S, 69°20′W	2012	10	0	0	Optical Microscopy, PCR and sequencing	Blood	Trypanosoma sp.	[22]
Passeriformes	Phrygilus fruticeti	Mourning sierra finch	Native	Arica y Parinacota; Tarapacá	Molinos (930 m elevation) and Chapisca (1010 m) in Lluta Valley, Azapa (250 m) in Azapa Valley, Taltape (780 m) in Camarones Valley; Putre (3500m) in the tolar zone, and Chilcaya (4250m) in the puna zone.	ND	1973	4	1	25	Optical Microscopy	Blood	Trypanosoma sp.	[20]
Passeriformes	Pyrocephalus rubinus	Vermilion flycatcher	Native	Tarapacá	Pampa del Tamarugal National Reserve (La Huayca, Canchones), Pica.	20°25'S, 69°35'W; 20°26' S, 69°33'W; 20°30′ S, 69°20′W	2012	1	0	0	Optical Microscopy, PCR and sequencing	Blood	Trypanosoma sp.	[22]
Passeriformes	Turdus falcklandii	Austral thrush	Native	Valparaíso	Robinson Crusoe Island, San Juan Bautista village y Plazoleta El Yunque	33°36.5'-78°50.5'W; 33°38.975'S-78°50.568'W	2010	8	2	25	PCR and sequencing	Blood	Trypanosoma avium	[23]
Passeriformes	Upucerthia dumetaria	Scale-throated earthcreeper	Native	Tarapacá	Pampa del Tamarugal National Reserve (La Huayca, Canchones), Pica.	20°25'S, 69°35'W; 20°26' S, 69°33'W; 20°30′ S, 69°20′W	2012	1	0	0	Optical Microscopy, PCR and sequencing	Blood	Trypanosoma sp.	[22]
Passeriformes	Zonotrichia capensis	Rufous-collared sparrow	Native	Tarapacá	Pampa del Tamarugal National Reserve (La Huayca, Canchones), Pica.	20°25'S, 69°35'W; 20°26' S, 69°33'W; 20°30′ S, 69°20′W	2012	87	0	0	Optical Microscopy, PCR and sequencing	Blood	Trypanosoma sp.	[22]
Perissodactyla	Equus asinus	Ass	Alien	Atacama, Coquimbo, Valparaíso, Metropolitan	Volcán, Altamira, Río Blanco, Celu y Rungue, Paihuano, Arica	ND	1944-1946	17	0	0	Xenodiagnosis, fresh blood or thick drop	Faeces/Blood	Trypanosoma cruzi	[29]
Perissodactyla	Equus asinus	Ass	Alien	Antofagasta	El Loa	20°56'-26°S; 70°38'-67°W	1983	11	0	0	Indirect hemagglutination (IHA)	Blood	Trypanosoma cruzi	[37]
Perissodactyla	Equus asinus	Ass	Alien	Antofagasta	Antofagasta	20°56'-26°S; 70°38'-67°W	1983	0	0	0	Indirect hemagglutination (IHA)	Blood	Trypanosoma cruzi	[37]
Perissodactyla	Equus asinus	Ass	Alien	Antofagasta	Tocopilla	20°56'-26°S; 70°38'-67°W	1983	0	0	0	Indirect hemagglutination (IHA)	Blood	Trypanosoma cruzi	[37]
Perissodactyla	Equus asinus	Ass	Alien	Arica y Parinacota; Tarapacá	ND	ND	1982-1985	12	0	0	Indirect hemagglutination (IHA)	Blood	Trypanosoma cruzi	[39]
Perissodactyla	Equus asinus	Ass	Alien	ND	ND	ND	1939-1959	74	0	0	Xenodiagnosis	Faeces	Trypanosoma cruzi	[42]
Perissodactyla	Equus asinus	Ass	Alien	Atacama	ND	ND	1982-1983	21	0	0	Indirect hemagglutination (IHA)	Blood	Trypanosoma cruzi	[60]
Perissodactyla	Equus asinus	Ass	Alien	Coquimbo	Coquimbo	ND	1982-1983	2	0	0	Indirect hemagglutination (IHA)	Blood	Trypanosoma cruzi	[61]
Perissodactyla	Equus asinus	Ass	Alien	Valparaíso	Los Andes	ND	1983	0	0	0	Indirect hemagglutination (IHA)	Blood	Trypanosoma cruzi	[62]
Perissodactyla	Equus asinus	Ass	Alien	Valparaíso	San Felipe	ND	1983	3	0	0	Indirect hemagglutination (IHA)	Blood	Trypanosoma cruzi	[62]
Perissodactyla	Equus asinus	Ass	Alien	Valparaíso	Petorca	ND	1983	0	0	0	Indirect hemagglutination (IHA)	Blood	Trypanosoma cruzi	[62]
Perissodactyla	Equus asinus	Ass	Alien	Valparaíso	Valparaíso	32°-33°55'S; 70°-71°50'W	1983	0	0	0	Indirect hemagglutination (IHA)	Blood	Trypanosoma cruzi	[62]
Perissodactyla	Equus asinus	Ass	Alien	Metropolitana	Chacabuco province	30°-34°18'S; 69°50'-71°30'W	ND	1	0	0	Indirect hemagglutination (IHA)	Blood	Trypanosoma cruzi	[63]
Perissodactyla	Equus asinus	Ass	Alien	Coquimbo	Montepatria, Combarbala and Samo Alto (Río Hurtado) communes, Limarí province	ND	1980	101	18	17.8218	Indirect hemagglutination (IHA)	Blood	Trypanosoma cruzi	[66]
Perissodactyla	Equus asinus	Ass	Alien	Coquimbo	Vicuña and Paihuano communes	ND	1961?	1	0	0	Xenodiagnosis	Faeces	Trypanosoma cruzi	[67]
Perissodactyla	Equus caballus	Horse	Alien	ND	ND	ND	1939-1959	13	0	0	Xenodiagnosis	Faeces	Trypanosoma cruzi	[42]
Perissodactyla	Equus caballus	Horse	Alien	Atacama	ND	ND	1982-1983	10	0	0	Indirect hemagglutination (IHA)	Blood	Trypanosoma cruzi	[60]
Perissodactyla	Equus caballus	Horse	Alien	Coquimbo	Montepatria, Combarbala and Samo Alto (Río Hurtado) communes, Limarí province	ND	1980	101	16	15.8416	Indirect hemagglutination (IHA)	Blood	Trypanosoma cruzi	[66]
Rodentia	Abrocoma bennetti	Bennett's chinchilla rat	Native	Coquimbo	El Maqui	30°49’S, 70°39’W	2011	7	1	14.2857	Conventional PCR	Blood	Trypanosoma cruzi	[14]
Rodentia	Abrocoma bennetti	Bennett's chinchilla rat	Native	Coquimbo	Las Chinchillas National Reserve	31°31’S, 71°06’W	2011	2	1	50	Conventional PCR	Blood	Trypanosoma cruzi	[14]
Rodentia	Abrocoma bennetti	Bennett's chinchilla rat	Native	Metropolitana	Calera de Tango	33°39’S, 70°47’W	2011	0	0		Conventional PCR	Blood	Trypanosoma cruzi	[14]
Rodentia	Abrocoma bennetti	Bennett's chinchilla rat	Native	Valparaíso	El Sobrante	32°14’S, 70°48’W	2011	0	0		Conventional PCR	Blood	Trypanosoma cruzi	[14]
Rodentia	Abrocoma bennetti	Bennett's chinchilla rat	Native	Valparaíso	Putaendo	32°36’S, 70°40’W	2011	0	0		Conventional PCR	Blood	Trypanosoma cruzi	[14]
Rodentia	Abrocoma bennetti	Bennett's chinchilla rat	Native	Metropolitana	Til-Til	33°05’S, 70°56’W	2011	0	0		Conventional PCR	Blood	Trypanosoma cruzi	[14]
Rodentia	Abrocoma bennetti	Bennett's chinchilla rat	Native	Atacama, Coquimbo, Valparaíso, Metropolitan	Volcán, Altamira, Río Blanco, Celu y Rungue, Paihuano, Arica	ND	1944-1946	5	0	0	Xenodiagnosis, fresh blood or thick drop	Faeces/Blood	Trypanosoma cruzi	[29]
Rodentia	Abrocoma bennetti	Bennett's chinchilla rat	Native	Atacama, Coquimbo, Valparaíso, Metropolitan	Volcán, Altamira, Río Blanco, Celu y Rungue, Paihuano, Arica	ND	1944-1946	38	0	0	Xenodiagnosis, fresh blood or thick drop	Faeces/Blood	Trypanosoma cruzi	[29]
Rodentia	Abrocoma bennetti	Bennett's chinchilla rat	Native	Coquimbo	Las Chinchillas National Reserve and surroundings (Auco, Illapel)	31°30'S, 71°06'W	ND	11	4	36.4	Indirect hemagglutination (IHA)	Blood	Trypanosoma cruzi	[30]
Rodentia	Abrocoma bennetti	Bennett's chinchilla rat	Native	Coquimbo	Las Chinchillas National Reserve and surroundings (Auco, Illapel)	31°30'S, 71°06'W	ND	9	1	11.1	Xenodiagnosis	Faeces	Trypanosoma cruzi	[30]
Rodentia	Abrocoma bennetti	Bennett's chinchilla rat	Native	Metropolitana	Calera de Tango Municipality	ND	2006	2	0	0	Heminested PCR	Blood	Trypanosoma cruzi	[48]
Rodentia	Abrocoma bennetti	Bennett's chinchilla rat	Native	Coquimbo	Las Chinchillas National Reserve. El Cobre ladera norte, El Grillo ladera norte, La escondida, La Mina	30°30´S, 71°06´W	2010	7	3.0002	42.9	Conventional PCR	Blood	Trypanosoma cruzi	[51]
Rodentia	Abrocoma bennetti	Bennett's chinchilla rat	Native	Coquimbo	Las Chinchillas National Reserve	30°30´S, 71°06´W	2012	2	0	0	Conventional PCR	Blood	Trypanosoma cruzi	[33]
Rodentia	Abrocoma bennetti	Bennett's chinchilla rat	Native	Coquimbo	Las Chinchillas National Reserve	30°30´S, 71°06´W	2013	2	1	50	Conventional PCR	Blood	Trypanosoma cruzi	[33]
Rodentia	Abrocoma bennetti	Bennett's chinchilla rat	Native	Coquimbo	Las Chinchillas National Reserve	30°30´S, 71°06´W	2010	7	3	42.9	Conventional PCR	Blood	Trypanosoma cruzi	[33]
Rodentia	Abrocoma bennetti	Bennett's chinchilla rat	Native	Coquimbo	Las Chinchillas National Reserve	30°30´S, 71°06´W	2011	1	0	0	Conventional PCR	Blood	Trypanosoma cruzi	[33]
Rodentia	Abrocoma bennetti	Bennett's chinchilla rat	Native	Coquimbo; Valparaíso, Metropolitan	El Maqui and Las Chinchillas National reserve, region of Coquimbo; El Sobrante and Putaendo, region of Valparaíso; Til-Til and Calera de Tango, Metropolitan region	ND	2011	ND	ND	22.2	Conventional PCR	Blood	Trypanosoma cruzi	[34]
Rodentia	Abrothrix andinus	Andean akodont	Native	Atacama, Coquimbo, Valparaíso, Metropolitan	Volcán, Altamira, Río Blanco, Celu y Rungue, Paihuano, Arica	ND	1944-1946	39	0	0	Xenodiagnosis, fresh blood or thick drop	Faeces/Blood	Trypanosoma cruzi	[29]
Rodentia	Abrothrix longipilis	Long-haired grass mouse	Native	Coquimbo	El Maqui	30°49’S, 70°39’W	2011	12	1	8.33333	Conventional PCR	Blood	Trypanosoma cruzi	[14]
Rodentia	Abrothrix longipilis	Long-haired grass mouse	Native	Coquimbo	Las Chinchillas National Reserve	31°31’S, 71°06’W	2011	4	0	0	Conventional PCR	Blood	Trypanosoma cruzi	[14]
Rodentia	Abrothrix longipilis	Long-haired grass mouse	Native	Metropolitana	Til-Til	33°05’S, 70°56’W	2011	5	1	20	Conventional PCR	Blood	Trypanosoma cruzi	[14]
Rodentia	Abrothrix longipilis	Long-haired grass mouse	Native	Metropolitana	Calera de Tango	33°39’S, 70°47’W	2011	0	0		Conventional PCR	Blood	Trypanosoma cruzi	[14]
Rodentia	Abrothrix longipilis	Long-haired grass mouse	Native	Valparaíso	El Sobrante	32°14’S, 70°48’W	2011	0	0		Conventional PCR	Blood	Trypanosoma cruzi	[14]
Rodentia	Abrothrix longipilis	Long-haired grass mouse	Native	Valparaíso	Putaendo	32°36’S, 70°40’W	2011	0	0		Conventional PCR	Blood	Trypanosoma cruzi	[14]
Rodentia	Abrothrix longipilis	Long-haired grass mouse	Native	Atacama, Coquimbo, Valparaíso, Metropolitan	Volcán, Altamira, Río Blanco, Celu y Rungue, Paihuano, Arica	ND	1944-1946	2	0	0	Xenodiagnosis, fresh blood or thick drop	Faeces/Blood	Trypanosoma cruzi	[29]
Rodentia	Abrothrix longipilis	Long-haired grass mouse	Native	Coquimbo	Las Chinchillas National Reserve and surroundings (Auco, Illapel)	31°30'S, 71°06'W	ND	1	0	0	Indirect hemagglutination (IHA)	Blood	Trypanosoma cruzi	[30]
Rodentia	Abrothrix longipilis	Long-haired grass mouse	Native	Coquimbo	Las Chinchillas National Reserve and surroundings (Auco, Illapel)	31°30'S, 71°06'W	ND	1	0	0	Xenodiagnosis	Faeces	Trypanosoma cruzi	[30]
Rodentia	Abrothrix longipilis	Long-haired grass mouse	Native	Coquimbo; Valparaíso, Metropolitan	El Maqui and Las Chinchillas National reserve, region of Coquimbo; El Sobrante and Putaendo, region of Valparaíso; Til-Til and Calera de Tango, Metropolitan region	ND	2011	ND	ND	9.5	Conventional PCR	Blood	Trypanosoma cruzi	[34]
Rodentia	Abrothrix longipilis	Long-haired grass mouse	Native	Coquimbo	Las Chinchillas National Reserve. El Cobre ladera norte, El Grillo ladera norte, La escondida, La Mina	30°30´S, 71°06´W	1987-1988	1	0	0	Indirect hemagglutination (IHA)	Blood	Trypanosoma cruzi	[44]
Rodentia	Abrothrix olivaceus	Olive grass mouse	Native	Metropolitana	Calera de Tango	33°39’S, 70°47’W	2011	1	0	0	Conventional PCR	Blood	Trypanosoma cruzi	[14]
Rodentia	Abrothrix olivaceus	Olive grass mouse	Native	Coquimbo	El Maqui	30°49’S, 70°39’W	2011	1	0	0	Conventional PCR	Blood	Trypanosoma cruzi	[14]
Rodentia	Abrothrix olivaceus	Olive grass mouse	Native	Valparaíso	El Sobrante	32°14’S, 70°48’W	2011	2	0	0	Conventional PCR	Blood	Trypanosoma cruzi	[14]
Rodentia	Abrothrix olivaceus	Olive grass mouse	Native	Coquimbo	Las Chinchillas National Reserve	31°31’S, 71°06’W	2011	21	10	47.619	Conventional PCR	Blood	Trypanosoma cruzi	[14]
Rodentia	Abrothrix olivaceus	Olive grass mouse	Native	Valparaíso	Putaendo	32°36’S, 70°40’W	2011	12	5	41.6667	Conventional PCR	Blood	Trypanosoma cruzi	[14]
Rodentia	Abrothrix olivaceus	Olive grass mouse	Native	Metropolitana	Til-Til	33°05’S, 70°56’W	2011	4	1	25	Conventional PCR	Blood	Trypanosoma cruzi	[14]
Rodentia	Abrothrix olivaceus	Olive grass mouse	Native	Coquimbo	Las Chinchillas National Reserve. El Cobre ladera norte, El Grillo ladera norte, La escondida, La Mina	30°30´S, 71°06´W	ND	44	20	45.4545	Conventional PCR	Blood	Trypanosoma cruzi	[17]
Rodentia	Abrothrix olivaceus	Olive grass mouse	Native	Coquimbo	Las Chinchillas National Reserve. El Cobre ladera norte, El Grillo ladera norte, La escondida, La Mina	30°30´S, 71°06´W	ND	44	26	59.0909	Conventional PCR -> southern blot	Blood	Trypanosoma cruzi	[17]
Rodentia	Abrothrix olivaceus	Olive grass mouse	Native	Atacama, Coquimbo, Valparaíso, Metropolitan	Volcán, Altamira, Río Blanco, Celu y Rungue, Paihuano, Arica	ND	1944-1946	5	0	0	Xenodiagnosis, fresh blood or thick drop	Faeces/Blood	Trypanosoma cruzi	[29]
Rodentia	Abrothrix olivaceus	Olive grass mouse	Native	Coquimbo	Las Chinchillas National Reserve and surroundings (Auco, Illapel)	31°30'S, 71°06'W	ND	4	0	0	Indirect hemagglutination (IHA)	Blood	Trypanosoma cruzi	[30]
Rodentia	Abrothrix olivaceus	Olive grass mouse	Native	Coquimbo	Las Chinchillas National Reserve. El Cobre ladera norte, El Grillo ladera norte, La escondida, La Mina	30°30´S, 71°06´W	1999-2000	44	31.24	71	Conventional PCR	Blood	Trypanosoma cruzi	[31]
Rodentia	Abrothrix olivaceus	Olive grass mouse	Native	Coquimbo	Las Chinchillas National Reserve	30°30´S, 71°06´W	2010	32	20	62.5	Conventional PCR	Blood	Trypanosoma cruzi	[33]
Rodentia	Abrothrix olivaceus	Olive grass mouse	Native	Coquimbo	Las Chinchillas National Reserve	30°30´S, 71°06´W	2011	21	4	19.1	Conventional PCR	Blood	Trypanosoma cruzi	[33]
Rodentia	Abrothrix olivaceus	Olive grass mouse	Native	Coquimbo	Las Chinchillas National Reserve	30°30´S, 71°06´W	2012	19	2.1	10.5	Conventional PCR	Blood	Trypanosoma cruzi	[33]
Rodentia	Abrothrix olivaceus	Olive grass mouse	Native	Coquimbo	Las Chinchillas National Reserve	30°30´S, 71°06´W	2013	17	10	58.8	Conventional PCR	Blood	Trypanosoma cruzi	[33]
Rodentia	Abrothrix olivaceus	Olive grass mouse	Native	Coquimbo; Valparaíso, Metropolitan	El Maqui and Las Chinchillas National reserve, region of Coquimbo; El Sobrante and Putaendo, region of Valparaíso; Til-Til and Calera de Tango, Metropolitan region	ND	2011	ND	ND	39	Conventional PCR	Blood	Trypanosoma cruzi	[34]
Rodentia	Abrothrix olivaceus	Olive grass mouse	Native	Metropolitana	Calera de Tango Municipality	ND	2006	2	0	0	Heminested PCR	Blood	Trypanosoma cruzi	[48]
Rodentia	Abrothrix olivaceus	Olive grass mouse	Native	Coquimbo	Las Chinchillas National Reserve. El Cobre ladera norte, El Grillo ladera norte, La escondida, La Mina	30°30´S, 71°06´W	2010	32	20	62.5	Conventional PCR	Blood	Trypanosoma cruzi	[51]
Rodentia	Abrothrix olivaceus	Olive grass mouse	Native	Coquimbo	Las Chinchillas National Reserve. El Cobre ladera norte, El Grillo ladera norte, La escondida, La Mina	30°30´S, 71°06´W	2010	10	6	60	Conventional PCR	Blood	Trypanosoma cruzi	[57]
Rodentia	Abrothrix olivaceus	Olive grass mouse	Native	Coquimbo	Las Chinchillas National Reserve. El Cobre ladera norte, El Grillo ladera norte, La escondida, La Mina	30°30´S, 71°06´W	2011	17	3	17.6	Conventional PCR	Blood	Trypanosoma cruzi	[57]
Rodentia	Abrothrix olivaceus	Olive grass mouse	Native	Coquimbo	Las Chinchillas National Reserve. El Cobre ladera norte, El Grillo ladera norte, La escondida, La Mina	30°30´S, 71°06´W	2012	7	0	0	Conventional PCR	Blood	Trypanosoma cruzi	[57]
Rodentia	Abrothrix olivaceus	Olive grass mouse	Native	Coquimbo	Las Chinchillas National Reserve. El Cobre ladera norte, El Grillo ladera norte, La escondida, La Mina	30°30´S, 71°06´W	2013	11	6	54.5	Conventional PCR	Blood	Trypanosoma cruzi	[57]
Rodentia	Cavia porcellus	Domestic guinea pig	Alien	Arica y Parinacota; Tarapacá	ND	ND	1982-1985	9	0	0	Indirect hemagglutination (IHA)	Blood	Trypanosoma cruzi	[39]
Rodentia	Cavia porcellus	Domestic guinea pig	Alien	ND	ND	ND	1939-1959	7	0	0	Xenodiagnosis	Faeces	Trypanosoma cruzi	[42]
Rodentia	Cavia porcellus	Domestic guinea pig	Alien	Atacama	ND	ND	1982-1983	7	0	0	Indirect hemagglutination (IHA)	Blood	Trypanosoma cruzi	[60]
Rodentia	Cavia porcellus	Domestic guinea pig	Alien	Metropolitana	Cordillera province	30°-34°18'S; 69°50'-71°30'W	ND	2	0	0	Indirect hemagglutination (IHA)	Blood	Trypanosoma cruzi	[63]
Rodentia	Cavia porcellus	Domestic guinea pig	Alien	Antofagasta, Atacama, Valparaíso, Metropolitan	ND	ND	1948-1971	1	0	0	Xenodiagnosis	Faeces	Trypanosoma cruzi	[68]
Rodentia	Chinchilla lanigera	Long-tailed chinchilla	Native	Coquimbo	Las Chinchillas National Reserve and surroundings (Auco, Illapel)	31°30'S, 71°06'W	ND	19	6	31.6	Indirect hemagglutination (IHA)	Blood	Trypanosoma cruzi	[30]
Rodentia	Chinchilla lanigera	Long-tailed chinchilla	Native	Coquimbo	Las Chinchillas National Reserve and surroundings (Auco, Illapel)	31°30'S, 71°06'W	ND	33	2	6.1	Xenodiagnosis	Faeces	Trypanosoma cruzi	[30]
Rodentia	Chinchilla lanigera	Long-tailed chinchilla	Native	Coquimbo	Las Chinchillas National Reserve. El Cobre ladera norte, El Grillo ladera norte, La escondida, La Mina	30°30´S, 71°06´W	1987-1988	20	8	40	Indirect hemagglutination (IHA)	Blood	Trypanosoma cruzi	[44]
Rodentia	Chinchilla lanigera	Long-tailed chinchilla	Native	Coquimbo	Las Chinchillas National Reserve. El Cobre ladera norte, El Grillo ladera norte, La escondida, La Mina	30°30´S, 71°06´W	1987-1988	7	1	14.3	Xenodiagnosis	Faeces	Trypanosoma cruzi	[44]
Rodentia	Ctenomys fulvus	Tawny tuco-tuco	Native	Atacama, Coquimbo, Valparaíso, Metropolitan	Volcán, Altamira, Río Blanco, Celu y Rungue, Paihuano, Arica	ND	1944-1946	10	0	0	Xenodiagnosis, fresh blood or thick drop	Faeces/Blood	Trypanosoma cruzi	[29]
Rodentia	Euneomys chinchilloides	Patagonian chinchilla mouse	Native	Atacama, Coquimbo, Valparaíso, Metropolitan	Volcán, Altamira, Río Blanco, Celu y Rungue, Paihuano, Arica	ND	1944-1946	2	0	0	Xenodiagnosis, fresh blood or thick drop	Faeces/Blood	Trypanosoma cruzi	[29]
Rodentia	Lagidium viscacia	Southern viscacha	Native	Atacama, Coquimbo, Valparaíso, Metropolitan	Volcán, Altamira, Río Blanco, Celu y Rungue, Paihuano, Arica	ND	1944-1946	6	0	0	Xenodiagnosis, fresh blood or thick drop	Faeces/Blood	Trypanosoma cruzi	[29]
Rodentia	Mus musculus	House mouse	Alien	Los Rios	Valdivia city	ND	1986	31	0	0	Optical Microscopy	Blood	Trypanosoma lewisi	[27]
Rodentia	Mus musculus	House mouse	Alien	Atacama, Coquimbo, Valparaíso, Metropolitan	Volcán, Altamira, Río Blanco, Celu y Rungue, Paihuano, Arica	ND	1944-1946	37	0	0	Xenodiagnosis, fresh blood or thick drop	Faeces/Blood	Trypanosoma cruzi	[29]
Rodentia	Mus musculus	House mouse	Alien	Coquimbo	ND	ND	2014-2016	6	5	83.3	Quantitative PCR	Blood	Trypanosoma cruzi	[56]
Rodentia	Octodon degus	Degu	Native	Arica y Parinacota to O'Higgins	ND	ND	1939-1980	412	9	2.2	Xenodiagnosis	Faeces	Trypanosoma cruzi	[15]
Rodentia	Octodon degus	Degu	Native	Coquimbo	Las Chinchillas National Reserve. El Cobre ladera norte, El Grillo ladera norte, La escondida, La Mina	30°30´S, 71°06´W	ND	45	19	42.2222	Conventional PCR	Blood	Trypanosoma cruzi	[17]
Rodentia	Octodon degus	Degu	Native	Coquimbo	Las Chinchillas National Reserve. El Cobre ladera norte, El Grillo ladera norte, La escondida, La Mina	30°30´S, 71°06´W	ND	45	23	51.1111	Conventional PCR -> southern blot	Blood	Trypanosoma cruzi	[17]
Rodentia	Octodon degus	Degu	Native	Atacama, Coquimbo, Valparaíso, Metropolitan	Volcán, Altamira, Río Blanco, Celu y Rungue, Paihuano, Arica	ND	1944-1946	122	8	8.98	Xenodiagnosis, fresh blood or thick drop	Faeces/Blood	Trypanosoma cruzi	[29]
Rodentia	Octodon degus	Degu	Native	Coquimbo	Las Chinchillas National Reserve and surroundings (Auco, Illapel)	31°30'S, 71°06'W	ND	60	5	8.3	Indirect hemagglutination (IHA)	Blood	Trypanosoma cruzi	[30]
Rodentia	Octodon degus	Degu	Native	Coquimbo	Las Chinchillas National Reserve and surroundings (Auco, Illapel)	31°30'S, 71°06'W	ND	31	4	12.9	Xenodiagnosis	Faeces	Trypanosoma cruzi	[30]
Rodentia	Octodon degus	Degu	Native	Coquimbo	Las Chinchillas National Reserve. El Cobre ladera norte, El Grillo ladera norte, La escondida, La Mina	30°30´S, 71°06´W	1999-2000	46	28.06	61	Conventional PCR	Blood	Trypanosoma cruzi	[31]
Rodentia	Octodon degus	Degu	Native	Coquimbo	Las Chinchillas National Reserve	30°30´S, 71°06´W	2010	98	69	70.4	Conventional PCR	Blood	Trypanosoma cruzi	[33]
Rodentia	Octodon degus	Degu	Native	Coquimbo	Las Chinchillas National Reserve	30°30´S, 71°06´W	2011	80	16	20	Conventional PCR	Blood	Trypanosoma cruzi	[33]
Rodentia	Octodon degus	Degu	Native	Coquimbo	Las Chinchillas National Reserve	30°30´S, 71°06´W	2012	211	38	18	Conventional PCR	Blood	Trypanosoma cruzi	[33]
Rodentia	Octodon degus	Degu	Native	Coquimbo	Las Chinchillas National Reserve	30°30´S, 71°06´W	2013	65	42	64.6	Conventional PCR	Blood	Trypanosoma cruzi	[33]
Rodentia	Octodon degus	Degu	Native	ND	ND	ND	1947	ND	7.998	18.6	ND	ND	Trypanosoma cruzi	[41]
Rodentia	Octodon degus	Degu	Native	ND	ND	ND	1939-1959	369	8	2.1	Xenodiagnosis	Faeces	Trypanosoma cruzi	[42]
Rodentia	Octodon degus	Degu	Native	ND	ND	ND	1939-1969	369	8	2.1	Xenodiagnosis	Faeces	Trypanosoma cruzi	[43]
Rodentia	Octodon degus	Degu	Native	Coquimbo	Las Chinchillas National Reserve. El Cobre ladera norte, El Grillo ladera norte, La escondida, La Mina	30°30´S, 71°06´W	1987-1988	ND	3	21.4	Indirect hemagglutination (IHA)	Blood	Trypanosoma cruzi	[44]
Rodentia	Octodon degus	Degu	Native	Coquimbo	Las Chinchillas National Reserve	30°30´S, 71°06´W	ND	35	0	0	Conventional PCR	Blood	Trypanosoma cruzi	[46]
Rodentia	Octodon degus	Degu	Native	Coquimbo	Las Chinchillas National Reserve	30°30´S, 71°06´W	ND	35	8.015	22.9	Xenodiagnosis -> Optical Microscopy and PCR	Faeces	Trypanosoma cruzi	[46]
Rodentia	Octodon degus	Degu	Native	Coquimbo	Las Chinchillas National Reserve	30°30´S, 71°06´W	ND	35	1.995	5.7	Xenodiagnosis -> Optical Microscopy and PCR	Faeces	Trypanosoma cruzi	[46]
Rodentia	Octodon degus	Degu	Native	Coquimbo	Las Chinchillas National Reserve	30°30´S, 71°06´W	ND	35	2	5.71429	Xenodiagnosis	Faeces	Trypanosoma cruzi	[47]
Rodentia	Octodon degus	Degu	Native	Coquimbo	Las Chinchillas National Reserve	30°30´S, 71°06´W	ND	35	8	22.8571	Xenodiagnosis -> PCR	Faeces	Trypanosoma cruzi	[47]
Rodentia	Octodon degus	Degu	Native	Coquimbo	Las Chinchillas National Reserve	30°30´S, 71°06´W	ND	35	3	8.57143	Xenodiagnosis -> PCR	Faeces	Trypanosoma cruzi	[47]
Rodentia	Octodon degus	Degu	Native	Metropolitana	Calera de Tango Municipality	ND	2006	60	8	13.3	Heminested PCR	Blood	Trypanosoma cruzi	[48]
Rodentia	Octodon degus	Degu	Native	Coquimbo	Las Chinchillas National Reserve	30°30´S, 71°06´W	ND	35	8	22.9	Xenodiagnosis -> Optical Microscopy and PCR	Faeces	Trypanosoma cruzi	[49]
Rodentia	Octodon degus	Degu	Native	Coquimbo	Las Chinchillas National Reserve	30°30´S, 71°06´W	ND	35	2	5.7	Xenodiagnosis -> Optical Microscopy and PCR	Faeces	Trypanosoma cruzi	[49]
Rodentia	Octodon degus	Degu	Native	Coquimbo	Las Chinchillas National Reserve	30°30´S, 71°06´W	2010	90	63	70	Conventional PCR	Blood	Trypanosoma cruzi	[50]
Rodentia	Octodon degus	Degu	Native	Coquimbo	Las Chinchillas National Reserve	30°30´S, 71°06´W	2011	72	18	24.4	Conventional PCR	Blood	Trypanosoma cruzi	[50]
Rodentia	Octodon degus	Degu	Native	Coquimbo	Las Chinchillas National Reserve. El Cobre ladera norte, El Grillo ladera norte, La escondida, La Mina	30°30´S, 71°06´W	2010	98	69.0018	70.4	Conventional PCR	Blood	Trypanosoma cruzi	[51]
Rodentia	Octodon degus	Degu	Native	Coquimbo	Las Chinchillas National Reserve	30°30´S, 71°06´W	2010	98	69	70.4	Conventional PCR	Blood	Trypanosoma cruzi	[52]
Rodentia	Octodon degus	Degu	Native	Coquimbo	Las Chinchillas National Reserve	30°30´S, 71°06´W	2011	86	21	24.4	Conventional PCR	Blood	Trypanosoma cruzi	[52]
Rodentia	Octodon degus	Degu	Native	Coquimbo	Las Chinchillas National Reserve	30°30´S, 71°06´W	2012	211	59	28	Conventional PCR	Blood	Trypanosoma cruzi	[52]
Rodentia	Octodon degus	Degu	Native	Coquimbo	Las Chinchillas National Reserve	30°30´S, 71°06´W	2013	65	42	64.6	Conventional PCR	Blood	Trypanosoma cruzi	[52]
Rodentia	Octodon degus	Degu	Native	Coquimbo	Las Chinchillas National Reserve	30°30´S, 71°06´W	2010-2013	272	ND	18-74	Conventional PCR	Blood	Trypanosoma cruzi	[53]
Rodentia	Octodon degus	Degu	Native	Coquimbo	Las Chinchillas National Reserve	30°30´S, 71°06´W	2010	62	45	86.5385	Conventional PCR	Blood	Trypanosoma cruzi	[54]
Rodentia	Octodon degus	Degu	Native	Coquimbo	Las Chinchillas National Reserve	30°30´S, 71°06´W	2011	56	15	26.7857	Conventional PCR	Blood	Trypanosoma cruzi	[54]
Rodentia	Octodon degus	Degu	Native	Coquimbo	Las Chinchillas National Reserve	30°30´S, 71°06´W	2012	113	16	14.1593	Conventional PCR	Blood	Trypanosoma cruzi	[54]
Rodentia	Octodon degus	Degu	Native	Coquimbo	Las Chinchillas National Reserve	30°30´S, 71°06´W	2013	41	30	73.1707	Conventional PCR	Blood	Trypanosoma cruzi	[54]
Rodentia	Octodon degus	Degu	Native	ND	ND	ND	ND	57	40	70.1754	Conventional PCR	Blood	Trypanosoma cruzi	[55]
Rodentia	Octodon degus	Degu	Native	Coquimbo	ND	ND	2014-2016	4	2	50	Quantitative PCR	Blood	Trypanosoma cruzi	[56]
Rodentia	Octodon degus	Degu	Native	Coquimbo	Las Chinchillas National Reserve. El Cobre ladera norte, El Grillo ladera norte, La escondida, La Mina	30°30´S, 71°06´W	2010	63	46	73	Conventional PCR	Blood	Trypanosoma cruzi	[57]
Rodentia	Octodon degus	Degu	Native	Coquimbo	Las Chinchillas National Reserve. El Cobre ladera norte, El Grillo ladera norte, La escondida, La Mina	30°30´S, 71°06´W	2011	56	14	25	Conventional PCR	Blood	Trypanosoma cruzi	[57]
Rodentia	Octodon degus	Degu	Native	Coquimbo	Las Chinchillas National Reserve. El Cobre ladera norte, El Grillo ladera norte, La escondida, La Mina	30°30´S, 71°06´W	2012	114	16	14	Conventional PCR	Blood	Trypanosoma cruzi	[57]
Rodentia	Octodon degus	Degu	Native	Coquimbo	Las Chinchillas National Reserve. El Cobre ladera norte, El Grillo ladera norte, La escondida, La Mina	30°30´S, 71°06´W	2013	40	31	77.5	Conventional PCR	Blood	Trypanosoma cruzi	[57]
Rodentia	Octodon lunatus	Moon-toothed degu	Native	Coquimbo	Las Chinchillas National Reserve. El Cobre ladera norte, El Grillo ladera norte, La escondida, La Mina	30°30´S, 71°06´W	1987-1988	1	0	0	Indirect hemagglutination (IHA)	Blood	Trypanosoma cruzi	[44]
Rodentia	Octodon spp	ND	Native	Metropolitana	Calera de Tango	33°39’S, 70°47’W	2011	13	2	15.3846	Conventional PCR	Blood	Trypanosoma cruzi	[14]
Rodentia	Octodon spp	ND	Native	Coquimbo	El Maqui	30°49’S, 70°39’W	2011	40	7	17.5	Conventional PCR	Blood	Trypanosoma cruzi	[14]
Rodentia	Octodon spp	ND	Native	Valparaíso	El Sobrante	32°14’S, 70°48’W	2011	36	17	47.2222	Conventional PCR	Blood	Trypanosoma cruzi	[14]
Rodentia	Octodon spp	ND	Native	Coquimbo	Las Chinchillas National Reserve	31°31’S, 71°06’W	2011	52	16	30.7692	Conventional PCR	Blood	Trypanosoma cruzi	[14]
Rodentia	Octodon spp	ND	Native	Valparaíso	Putaendo	32°36’S, 70°40’W	2011	165	32	19.3939	Conventional PCR	Blood	Trypanosoma cruzi	[14]
Rodentia	Octodon spp	ND	Native	Metropolitana	Til-Til	33°05’S, 70°56’W	2011	50	15	30	Conventional PCR	Blood	Trypanosoma cruzi	[14]
Rodentia	Octodon spp	ND	Native	Coquimbo; Valparaíso, Metropolitan	El Maqui and Las Chinchillas National reserve, region of Coquimbo; El Sobrante and Putaendo, region of Valparaíso; Til-Til and Calera de Tango, Metropolitan region	ND	2011	ND	ND	25	Conventional PCR	Blood	Trypanosoma cruzi	[34]
Rodentia	Oligoryzomys longicaudatus	Long-tailed colilargo	Native	Metropolitana	Calera de Tango	33°39’S, 70°47’W	2011	4	2	50	Conventional PCR	Blood	Trypanosoma cruzi	[14]
Rodentia	Oligoryzomys longicaudatus	Long-tailed colilargo	Native	Coquimbo	El Maqui	30°49’S, 70°39’W	2011	35	3	8.57143	Conventional PCR	Blood	Trypanosoma cruzi	[14]
Rodentia	Oligoryzomys longicaudatus	Long-tailed colilargo	Native	Valparaíso	El Sobrante	32°14’S, 70°48’W	2011	1	1	100	Conventional PCR	Blood	Trypanosoma cruzi	[14]
Rodentia	Oligoryzomys longicaudatus	Long-tailed colilargo	Native	Valparaíso	Putaendo	32°36’S, 70°40’W	2011	3	2	66.6667	Conventional PCR	Blood	Trypanosoma cruzi	[14]
Rodentia	Oligoryzomys longicaudatus	Long-tailed colilargo	Native	Metropolitana	Til-Til	33°05’S, 70°56’W	2011	2	0	0	Conventional PCR	Blood	Trypanosoma cruzi	[14]
Rodentia	Oligoryzomys longicaudatus	Long-tailed colilargo	Native	Coquimbo	Las Chinchillas National Reserve	31°31’S, 71°06’W	2011	0	0		Conventional PCR	Blood	Trypanosoma cruzi	[14]
Rodentia	Oligoryzomys longicaudatus	Long-tailed colilargo	Native	Los Rios	Valdivia city	ND	1986	7	0	0	Optical Microscopy	Blood	Trypanosoma lewisi	[27]
Rodentia	Oligoryzomys longicaudatus	Long-tailed colilargo	Native	Atacama, Coquimbo, Valparaíso, Metropolitan	Volcán, Altamira, Río Blanco, Celu y Rungue, Paihuano, Arica	ND	1944-1946	11	0	0	Xenodiagnosis, fresh blood or thick drop	Faeces/Blood	Trypanosoma cruzi	[29]
Rodentia	Oligoryzomys longicaudatus	Long-tailed colilargo	Native	Coquimbo	Las Chinchillas National Reserve and surroundings (Auco, Illapel)	31°30'S, 71°06'W	ND	1	0	0	Xenodiagnosis	Faeces	Trypanosoma cruzi	[30]
Rodentia	Oligoryzomys longicaudatus	Long-tailed colilargo	Native	Coquimbo	Las Chinchillas National Reserve	30°30´S, 71°06´W	2013	2	1	50	Conventional PCR	Blood	Trypanosoma cruzi	[33]
Rodentia	Oligoryzomys longicaudatus	Long-tailed colilargo	Native	Coquimbo; Valparaíso, Metropolitan	El Maqui and Las Chinchillas National reserve, region of Coquimbo; El Sobrante and Putaendo, region of Valparaíso; Til-Til and Calera de Tango, Metropolitan region	ND	2011	ND	ND	17.8	Conventional PCR	Blood	Trypanosoma cruzi	[34]
Rodentia	Phyllotis darwini	Darwin's leaf-eared mouse	Native	Metropolitana	Calera de Tango	33°39’S, 70°47’W	2011	2	2	100	Conventional PCR	Blood	Trypanosoma cruzi	[14]
Rodentia	Phyllotis darwini	Darwin's leaf-eared mouse	Native	Coquimbo	El Maqui	30°49’S, 70°39’W	2011	38	6	15.7895	Conventional PCR	Blood	Trypanosoma cruzi	[14]
Rodentia	Phyllotis darwini	Darwin's leaf-eared mouse	Native	Valparaíso	El Sobrante	32°14’S, 70°48’W	2011	6	3	50	Conventional PCR	Blood	Trypanosoma cruzi	[14]
Rodentia	Phyllotis darwini	Darwin's leaf-eared mouse	Native	Coquimbo	Las Chinchillas National Reserve	31°31’S, 71°06’W	2011	43	15	34.8837	Conventional PCR	Blood	Trypanosoma cruzi	[14]
Rodentia	Phyllotis darwini	Darwin's leaf-eared mouse	Native	Valparaíso	Putaendo	32°36’S, 70°40’W	2011	44	23	52.2727	Conventional PCR	Blood	Trypanosoma cruzi	[14]
Rodentia	Phyllotis darwini	Darwin's leaf-eared mouse	Native	Metropolitana	Til-Til	33°05’S, 70°56’W	2011	54	24	44.4444	Conventional PCR	Blood	Trypanosoma cruzi	[14]
Rodentia	Phyllotis darwini	Darwin's leaf-eared mouse	Native	Coquimbo	Las Chinchillas National Reserve. El Cobre ladera norte, El Grillo ladera norte, La escondida, La Mina	30°30´S, 71°06´W	ND	55	23	41.8182	Conventional PCR	Blood	Trypanosoma cruzi	[17]
Rodentia	Phyllotis darwini	Darwin's leaf-eared mouse	Native	Coquimbo	Las Chinchillas National Reserve. El Cobre ladera norte, El Grillo ladera norte, La escondida, La Mina	30°30´S, 71°06´W	ND	55	26	47.2727	Conventional PCR -> southern blot	Blood	Trypanosoma cruzi	[17]
Rodentia	Phyllotis darwini	Darwin's leaf-eared mouse	Native	Atacama, Coquimbo, Valparaíso, Metropolitan	Volcán, Altamira, Río Blanco, Celu y Rungue, Paihuano, Arica	ND	1944-1946	36	0	0	Xenodiagnosis, fresh blood or thick drop	Faeces/Blood	Trypanosoma cruzi	[29]
Rodentia	Phyllotis darwini	Darwin's leaf-eared mouse	Native	Atacama, Coquimbo, Valparaíso, Metropolitan	Volcán, Altamira, Río Blanco, Celu y Rungue, Paihuano, Arica	ND	1944-1946	20	0	0	Xenodiagnosis, fresh blood or thick drop	Faeces/Blood	Trypanosoma cruzi	[29]
Rodentia	Phyllotis darwini	Darwin's leaf-eared mouse	Native	Atacama, Coquimbo, Valparaíso, Metropolitan	Volcán, Altamira, Río Blanco, Celu y Rungue, Paihuano, Arica	ND	1944-1946	3	0	0	Xenodiagnosis, fresh blood or thick drop	Faeces/Blood	Trypanosoma cruzi	[29]
Rodentia	Phyllotis darwini	Darwin's leaf-eared mouse	Native	Coquimbo	Las Chinchillas National Reserve and surroundings (Auco, Illapel)	31°30'S, 71°06'W	ND	8	0	0	Indirect hemagglutination (IHA)	Blood	Trypanosoma cruzi	[30]
Rodentia	Phyllotis darwini	Darwin's leaf-eared mouse	Native	Coquimbo	Las Chinchillas National Reserve and surroundings (Auco, Illapel)	31°30'S, 71°06'W	ND	10	1	10	Xenodiagnosis	Faeces	Trypanosoma cruzi	[30]
Rodentia	Phyllotis darwini	Darwin's leaf-eared mouse	Native	Coquimbo	Las Chinchillas National Reserve. El Cobre ladera norte, El Grillo ladera norte, La escondida, La Mina	30°30´S, 71°06´W	1999-2000	55	30.8	56	Conventional PCR	Blood	Trypanosoma cruzi	[31]
Rodentia	Phyllotis darwini	Darwin's leaf-eared mouse	Native	Coquimbo	Las Chinchillas National Reserve	30°30´S, 71°06´W	2010	103	63	61.2	Conventional PCR	Blood	Trypanosoma cruzi	[33]
Rodentia	Phyllotis darwini	Darwin's leaf-eared mouse	Native	Coquimbo	Las Chinchillas National Reserve	30°30´S, 71°06´W	2011	105	12	11.4	Conventional PCR	Blood	Trypanosoma cruzi	[33]
Rodentia	Phyllotis darwini	Darwin's leaf-eared mouse	Native	Coquimbo	Las Chinchillas National Reserve	30°30´S, 71°06´W	2012	89	16	18	Conventional PCR	Blood	Trypanosoma cruzi	[33]
Rodentia	Phyllotis darwini	Darwin's leaf-eared mouse	Native	Coquimbo	Las Chinchillas National Reserve	30°30´S, 71°06´W	2013	82	38	46.3	Conventional PCR	Blood	Trypanosoma cruzi	[33]
Rodentia	Phyllotis darwini	Darwin's leaf-eared mouse	Native	Coquimbo; Valparaíso, Metropolitan	El Maqui and Las Chinchillas National reserve, region of Coquimbo; El Sobrante and Putaendo, region of Valparaíso; Til-Til and Calera de Tango, Metropolitan region	ND	2011	ND	ND	39	Conventional PCR	Blood	Trypanosoma cruzi	[34]
Rodentia	Phyllotis darwini	Darwin's leaf-eared mouse	Native	Coquimbo	Las Chinchillas National Reserve. El Cobre ladera norte, El Grillo ladera norte, La escondida, La Mina	30°30´S, 71°06´W	1987-1988	62	5	8.1	Indirect hemagglutination (IHA)	Blood	Trypanosoma cruzi	[44]
Rodentia	Phyllotis darwini	Darwin's leaf-eared mouse	Native	Metropolitana	Calera de Tango Municipality	ND	2006	4	1	25	Heminested PCR	Blood	Trypanosoma cruzi	[48]
Rodentia	Phyllotis darwini	Darwin's leaf-eared mouse	Native	Coquimbo	Las Chinchillas National Reserve. El Cobre ladera norte, El Grillo ladera norte, La escondida, La Mina	30°30´S, 71°06´W	2010	103	63.0051	61.2	Conventional PCR	Blood	Trypanosoma cruzi	[51]
Rodentia	Phyllotis darwini	Darwin's leaf-eared mouse	Native	Coquimbo	Las Chinchillas National Reserve	30°30´S, 71°06´W	2010-2013	210	ND	18-61.2	Conventional PCR	Blood	Trypanosoma cruzi	[53]
Rodentia	Phyllotis darwini	Darwin's leaf-eared mouse	Native	Coquimbo	Las Chinchillas National Reserve	30°30´S, 71°06´W	2010	53	32	60.3774	Conventional PCR	Blood	Trypanosoma cruzi	[54]
Rodentia	Phyllotis darwini	Darwin's leaf-eared mouse	Native	Coquimbo	Las Chinchillas National Reserve	30°30´S, 71°06´W	2011	72	11	15.2778	Conventional PCR	Blood	Trypanosoma cruzi	[54]
Rodentia	Phyllotis darwini	Darwin's leaf-eared mouse	Native	Coquimbo	Las Chinchillas National Reserve	30°30´S, 71°06´W	2012	45	10	22.2222	Conventional PCR	Blood	Trypanosoma cruzi	[54]
Rodentia	Phyllotis darwini	Darwin's leaf-eared mouse	Native	Coquimbo	Las Chinchillas National Reserve	30°30´S, 71°06´W	2013	40	23	57.5	Conventional PCR	Blood	Trypanosoma cruzi	[54]
Rodentia	Phyllotis darwini	Darwin's leaf-eared mouse	Native	Coquimbo	ND	ND	2014-2016	6	6	100	Quantitative PCR	Blood	Trypanosoma cruzi	[56]
Rodentia	Phyllotis darwini	Darwin's leaf-eared mouse	Native	Coquimbo	Las Chinchillas National Reserve. El Cobre ladera norte, El Grillo ladera norte, La escondida, La Mina	30°30´S, 71°06´W	2010	55	33	60	Conventional PCR	Blood	Trypanosoma cruzi	[57]
Rodentia	Phyllotis darwini	Darwin's leaf-eared mouse	Native	Coquimbo	Las Chinchillas National Reserve. El Cobre ladera norte, El Grillo ladera norte, La escondida, La Mina	30°30´S, 71°06´W	2011	75	11	14.7	Conventional PCR	Blood	Trypanosoma cruzi	[57]
Rodentia	Phyllotis darwini	Darwin's leaf-eared mouse	Native	Coquimbo	Las Chinchillas National Reserve. El Cobre ladera norte, El Grillo ladera norte, La escondida, La Mina	30°30´S, 71°06´W	2012	45	10	22.2	Conventional PCR	Blood	Trypanosoma cruzi	[57]
Rodentia	Phyllotis darwini	Darwin's leaf-eared mouse	Native	Coquimbo	Las Chinchillas National Reserve. El Cobre ladera norte, El Grillo ladera norte, La escondida, La Mina	30°30´S, 71°06´W	2013	46	27	58.7	Conventional PCR	Blood	Trypanosoma cruzi	[57]
Rodentia	Rattus norvegicus	Norway rat	Alien	Coquimbo	El Maqui	30°49’S, 70°39’W	2011	0	0		Conventional PCR	Blood	Trypanosoma cruzi	[14]
Rodentia	Rattus norvegicus	Norway rat	Alien	Valparaíso	El Sobrante	32°14’S, 70°48’W	2011	0	0		Conventional PCR	Blood	Trypanosoma cruzi	[14]
Rodentia	Rattus norvegicus	Norway rat	Alien	Coquimbo	Las Chinchillas National Reserve	31°31’S, 71°06’W	2011	0	0		Conventional PCR	Blood	Trypanosoma cruzi	[14]
Rodentia	Rattus norvegicus	Norway rat	Alien	Metropolitana	Til-Til	33°05’S, 70°56’W	2011	0	0		Conventional PCR	Blood	Trypanosoma cruzi	[14]
Rodentia	Rattus norvegicus	Norway rat	Alien	Metropolitana	Calera de Tango	33°39’S, 70°47’W	2011	3	2	66.6667	Conventional PCR	Blood	Trypanosoma cruzi	[14]
Rodentia	Rattus norvegicus	Norway rat	Alien	Valparaíso	Putaendo	32°36’S, 70°40’W	2011	4	3	75	Conventional PCR	Blood	Trypanosoma cruzi	[14]
Rodentia	Rattus norvegicus	Norway rat	Alien	Atacama, Coquimbo, Valparaíso, Metropolitan	Volcán, Altamira, Río Blanco, Celu y Rungue, Paihuano, Arica	ND	1944-1946	4	0	0	Xenodiagnosis, fresh blood or thick drop	Faeces/Blood	Trypanosoma cruzi	[29]
Rodentia	Rattus norvegicus	Norway rat	Alien	Coquimbo; Valparaíso, Metropolitan	El Maqui and Las Chinchillas National reserve, region of Coquimbo; El Sobrante and Putaendo, region of Valparaíso; Til-Til and Calera de Tango, Metropolitan region	ND	2011	ND	ND	71.4	Conventional PCR	Blood	Trypanosoma cruzi	[34]
Rodentia	Rattus rattus	Black rat	Alien	Coquimbo	Las Chinchillas National Reserve	31°31’S, 71°06’W	2011	0	0		Conventional PCR	Blood	Trypanosoma cruzi	[14]
Rodentia	Rattus rattus	Black rat	Alien	Metropolitana	Til-Til	33°05’S, 70°56’W	2011	0	0		Conventional PCR	Blood	Trypanosoma cruzi	[14]
Rodentia	Rattus rattus	Black rat	Alien	Metropolitana	Calera de Tango	33°39’S, 70°47’W	2011	15	10	66.6667	Conventional PCR	Blood	Trypanosoma cruzi	[14]
Rodentia	Rattus rattus	Black rat	Alien	Coquimbo	El Maqui	30°49’S, 70°39’W	2011	9	1	11.1111	Conventional PCR	Blood	Trypanosoma cruzi	[14]
Rodentia	Rattus rattus	Black rat	Alien	Valparaíso	El Sobrante	32°14’S, 70°48’W	2011	2	1	50	Conventional PCR	Blood	Trypanosoma cruzi	[14]
Rodentia	Rattus rattus	Black rat	Alien	Valparaíso	Putaendo	32°36’S, 70°40’W	2011	4	2	50	Conventional PCR	Blood	Trypanosoma cruzi	[14]
Rodentia	Rattus rattus	Black rat	Alien	Los Rios	Valdivia city	ND	1986	19	9	47.4	Optical Microscopy	Blood	Trypanosoma lewisi	[27]
Rodentia	Rattus rattus	Black rat	Alien	Atacama, Coquimbo, Valparaíso, Metropolitan	Volcán, Altamira, Río Blanco, Celu y Rungue, Paihuano, Arica	ND	1944-1946	9	0	0	Xenodiagnosis, fresh blood or thick drop	Faeces/Blood	Trypanosoma cruzi	[29]
Rodentia	Rattus rattus	Black rat	Alien	Atacama, Coquimbo, Valparaíso, Metropolitan	Volcán, Altamira, Río Blanco, Celu y Rungue, Paihuano, Arica	ND	1944-1946	2	0	0	Xenodiagnosis, fresh blood or thick drop	Faeces/Blood	Trypanosoma cruzi	[29]
Rodentia	Rattus rattus	Black rat	Alien	Coquimbo; Valparaíso, Metropolitan	El Maqui and Las Chinchillas National reserve, region of Coquimbo; El Sobrante and Putaendo, region of Valparaíso; Til-Til and Calera de Tango, Metropolitan region	ND	2011	ND	ND	46.7	Conventional PCR	Blood	Trypanosoma cruzi	[34]
Rodentia	Rattus rattus	Black rat	Alien	Metropolitana	Calera de Tango Municipality	ND	2006	44	10	27.7	Heminested PCR	Blood	Trypanosoma cruzi	[48]
Rodentia	Rattus rattus	Black rat	Alien	Coquimbo	ND	ND	2014-2016	55	46	83.6	Quantitative PCR	Blood	Trypanosoma cruzi	[56]
Rodentia	Scalacopus cyaneus	Coruro	Native	Atacama, Coquimbo, Valparaíso, Metropolitan	Volcán, Altamira, Río Blanco, Celu y Rungue, Paihuano, Arica	ND	1944-1946	65	0	0	Xenodiagnosis, fresh blood or thick drop	Faeces/Blood	Trypanosoma cruzi	[29]
Rodentia/Didelphimorphia	Phyllotis darwini, Octodon degus, Abrothrix spp y Thylamys elegans	Darwin's leaf-eared mouse/Degu/Abrothrix spp and Elegant fat-tailed opossum	Native	Coquimbo	Las Chinchillas National Reserve	30°30´S, 71°06´W	1999-2000	158	96	60.8	Conventional PCR	Blood	Trypanosoma cruzi	[32]
Rodentia/Didelphimorphia	Phyllotis darwini, Octodon degus, Abrothrix spp y Thylamys elegans	Darwin's leaf-eared mouse/Degu/Abrothrix spp and Elegant fat-tailed opossum	Native	Coquimbo	Las Chinchillas National Reserve	30°30´S, 71°06´W	2005-2006	168	27	16.1	Conventional PCR	Blood	Trypanosoma cruzi	[32]
Rodentia/Perissodactyla/Artiodactyla	Cavia porcellus/Sus scrofa domesticus/Equus asinus/Equus caballus/Bos taurus/Lama glama	Domestic guinea pig/Domestic pig/Ass/Horse/Cattle/Llama	Alien/native	ND	ND	ND	1982-1984	229	0	0	Indirect hemagglutination (IHA)	Blood	Trypanosoma cruzi	[16]
Rodentia/Perissodactyla/Artiodactyla	Cavia porcellus/Sus scrofa domesticus/Equus asinus/Equus caballus/Bos taurus/Lama glama	Domestic guinea pig/Domestic pig/Ass/Horse/Cattle/Llama	Alien/native	Arica y Parinacota to O'Higgins	ND	ND	1982-1985	299	0	0	Indirect hemagglutination (IHA)	Blood	Trypanosoma cruzi	[65]

## Sheet: S3_Synonimia_scientific_names
Current species name	Other species names used
Abrothrix andinus	Akodon andinus
Abrothrix longipilis	Akodon longipilis
Abrothrix olivaceus	Akodon olivaceus
Canis lupus familiaris	Canis familiaris
Ctenomys fulvus	Ctenomis robustus
Euneomys chinchilloides	Euneomys noei
Felis catus	Felis domesticus
Lycalopex culpaeus	Canis culpaeus, Dusicyon culpaeus
Lycalopex griseus	Canis griseus, Dusicyon griseus
Oligoryzomys longicaudatus	Oryzomys longicaudatus
Phyllotis darwini	Phyllotis wolffhügeli
Rattus norvegicus	Epymis norvegicus
Thylamys elegans	Marmosa elegans
Vicugna pacos	Lama pacos
